# Supplementary material for: Differences in Collaboration Patterns across Discipline, Career Stage, and Gender
Source: PLoS Biol. 2016 Nov 4;14(11):e1002573. doi: 10.1371/journal.pbio.1002573 (PMC5096717; doi:10.1371/journal.pbio.1002573)
Supplement: S1 Data — (XLSX) [file pbio.1002573.s018.xlsx]

## Sheet: ecology
conf_lower_y	conf_lower_x	conf_upper_x	conf_upper_y	y_female	x_female	y_male	x_male
0.970874	0	0	1	0.990476	3	0.993865	0
0.961165	2	8	0.970874	0.980952	4	0.990798	2
0.951456	5	9	0.961165	0.961905	8	0.98773	5
0.941748	6	10	0.951456	0.952381	9	0.984663	6
0.912621	8	13	0.941748	0.942857	10	0.981595	7
0.883495	9	15	0.92233	0.92381	11	0.97546	8
0.873786	10	17	0.902913	0.895238	16	0.966258	9
0.864078	13	18	0.893204	0.87619	17	0.96319	10
0.854369	14	20	0.873786	0.866667	18	0.953988	13
0.834951	15	21	0.864078	0.857143	19	0.95092	14
0.815534	17	22	0.84466	0.847619	20	0.941718	15
0.796117	18	23	0.834951	0.828571	21	0.929448	17
0.786408	19	24	0.815534	0.819048	22	0.920245	18
0.76699	20	26	0.796117	0.8	23	0.917178	19
0.757282	21	27	0.786408	0.780952	24	0.907975	20
0.737864	22	28	0.76699	0.771429	25	0.90184	21
0.728155	23	29	0.757282	0.752381	26	0.889571	22
0.708738	24	30	0.747573	0.742857	27	0.883436	23
0.679612	26	31	0.737864	0.704762	28	0.871166	24
0.660194	27	33	0.708738	0.695238	30	0.868098	25
0.640777	28	34	0.699029	0.657143	31	0.855828	26
0.61165	29	35	0.679612	0.647619	32	0.849693	27
0.601942	31	36	0.669903	0.628571	33	0.837423	28
0.572816	33	38	0.650485	0.609524	34	0.825153	29
0.563107	34	40	0.640777	0.6	35	0.819018	30
0.533981	35	41	0.621359	0.590476	37	0.812883	31
0.524272	36	42	0.61165	0.561905	38	0.800613	33
0.504854	38	43	0.601942	0.552381	40	0.794479	34
0.495146	40	46	0.592233	0.52381	42	0.779141	35
0.475728	41	47	0.582524	0.495238	44	0.776074	36
0.466019	43	49	0.572816	0.485714	48	0.773006	37
0.456311	45	50	0.563107	0.466667	50	0.760736	38
0.446602	46	51	0.553398	0.438095	53	0.757669	40
0.427184	49	52	0.533981	0.409524	54	0.739264	41
0.417476	50	53	0.524272	0.4	55	0.736196	42
0.407767	51	54	0.504854	0.380952	56	0.730061	43
0.38835	52	56	0.495146	0.371429	60	0.726994	45
0.368932	53	58	0.485437	0.361905	61	0.717791	46
0.359223	54	59	0.475728	0.342857	63	0.714724	47
0.349515	55	60	0.466019	0.32381	64	0.705521	49
0.339806	56	61	0.456311	0.314286	66	0.699387	50
0.330097	58	62	0.446602	0.295238	67	0.687117	51
0.320388	59	63	0.436893	0.27619	69	0.677914	52
0.31068	60	64	0.427184	0.266667	72	0.668712	53
0.300971	61	67	0.417476	0.247619	76	0.659509	54
0.291262	62	68	0.407767	0.238095	78	0.650307	55
0.281553	64	69	0.398058	0.228571	85	0.647239	56
0.271845	66	70	0.38835	0.219048	87	0.631902	58
0.262136	68	71	0.368932	0.209524	90	0.622699	59
0.252427	69	72	0.359223	0.2	91	0.613497	60
0.242718	70	73	0.349515	0.190476	107	0.604294	61
0.223301	71	74	0.339806	0.180952	111	0.59816	62
0.213592	72	77	0.320388	0.171429	114	0.588957	63
0.203883	74	82	0.31068	0.161905	116	0.582822	64
0.194175	76	84	0.300971	0.152381	123	0.579755	65
0.184466	77	85	0.291262	0.142857	125	0.570552	66
0.174757	82	90	0.281553	0.133333	127	0.564417	67
0.165049	83	95	0.271845	0.12381	134	0.558282	68
0.15534	86	98	0.262136	0.114286	135	0.54908	69
0.145631	93	100	0.252427	0.104762	138	0.53681	70
0.135922	97	102	0.23301	0.0952381	143	0.521472	71
0.126214	99	105	0.223301	0.0857143	149	0.51227	72
0.116505	102	109	0.213592	0.0761905	160	0.506135	73
0.106796	104	114	0.203883	0.0571429	165	0.5	74
0.0970874	105	117	0.194175	0.047619	168	0.493865	75
0.0873786	114	118	0.184466	0.0380952	177	0.48773	76
0.0776699	117	129	0.174757	0.0285714	210	0.478528	77
0.0679612	125	132	0.165049	0.0190476	232	0.469325	79
0.0582524	134	136	0.15534	0.00952381	298	0.466258	81
0.0485437	136	138	0.145631	1.33227e-15	454	0.457055	82
0.038835	143	143	0.135922			0.447853	83
0.0291262	158	154	0.126214			0.444785	84
0.0194175	171	163	0.116505			0.43865	85
0.00970874	202	173	0.106796			0.432515	86
0	253	190	0.0970874			0.429448	88
		214	0.0873786			0.42638	89
		241	0.0776699			0.423313	90
		253	0.0679612			0.417178	92
		281	0.0582524			0.411043	93
		312	0.0485437			0.404908	94
		347	0.038835			0.40184	95
		550	0.0194175			0.395706	97
		650	0.00970874			0.386503	98
		697	0			0.374233	99
						0.368098	100
						0.361963	101
						0.349693	102
						0.343558	104
						0.337423	105
						0.331288	108
						0.328221	109
						0.325153	110
						0.322086	112
						0.319018	113
						0.315951	114
						0.312883	115
						0.303681	117
						0.297546	118
						0.294479	121
						0.291411	123
						0.282209	125
						0.273006	129
						0.269939	132
						0.266871	133
						0.260736	134
						0.254601	135
						0.248466	136
						0.245399	138
						0.239264	140
						0.236196	141
						0.233129	142
						0.230061	143
						0.226994	145
						0.223926	152
						0.220859	153
						0.217791	154
						0.214724	156
						0.211656	157
						0.199387	158
						0.196319	159
						0.190184	161
						0.187117	163
						0.184049	166
						0.180982	168
						0.177914	170
						0.174847	171
						0.171779	172
						0.165644	173
						0.162577	180
						0.159509	184
						0.156442	189
						0.150307	190
						0.147239	191
						0.144172	192
						0.138037	194
						0.134969	202
						0.131902	205
						0.128834	214
						0.125767	215
						0.122699	217
						0.116564	219
						0.113497	231
						0.110429	238
						0.107362	239
						0.101227	241
						0.0981595	242
						0.095092	251
						0.0889571	253
						0.0828221	255
						0.0797546	266
						0.0766871	273
						0.0736196	281
						0.0705521	282
						0.0674847	291
						0.0644172	292
						0.0613497	297
						0.0582822	308
						0.0552147	309
						0.0521472	312
						0.0490798	329
						0.0460123	337
						0.0429448	343
						0.0398773	347
						0.0368098	359
						0.0337423	417
						0.0306748	426
						0.0276074	453
						0.0245399	498
						0.0214724	510
						0.0184049	513
						0.0153374	522
						0.0122699	550
						0.00920245	645
						0.00613497	648
						0.00306748	650
						3.88578e-15	697

## Sheet: psychology
conf_lower_y	conf_lower_x	conf_upper_x	conf_upper_y	y_female	x_female	y_male	x_male
1	0	0	1	0.994048	1	0.985348	2
0.958333	2	2	0.982143	0.988095	5	0.978022	3
0.946429	3	3	0.97619	0.970238	7	0.967033	4
0.934524	4	4	0.970238	0.958333	8	0.956044	5
0.910714	5	5	0.958333	0.934524	10	0.952381	6
0.89881	6	6	0.952381	0.916667	11	0.941392	8
0.875	8	8	0.940476	0.910714	12	0.937729	9
0.863095	9	10	0.928571	0.904762	13	0.930403	10
0.857143	10	11	0.910714	0.886905	14	0.919414	11
0.833333	11	12	0.89881	0.875	16	0.908425	12
0.815476	12	13	0.892857	0.845238	18	0.904762	13
0.809524	13	14	0.869048	0.833333	19	0.89011	14
0.779762	14	17	0.857143	0.815476	20	0.886447	16
0.77381	16	18	0.85119	0.791667	21	0.879121	17
0.761905	17	19	0.815476	0.77381	23	0.875458	18
0.755952	18	21	0.803571	0.75	24	0.857143	19
0.720238	19	23	0.761905	0.744048	25	0.85348	20
0.708333	21	25	0.72619	0.732143	26	0.846154	21
0.666667	23	26	0.708333	0.720238	27	0.820513	23
0.619048	25	27	0.696429	0.714286	28	0.81685	24
0.607143	26	28	0.666667	0.696429	29	0.791209	25
0.589286	27	30	0.64881	0.654762	30	0.783883	26
0.565476	28	31	0.636905	0.642857	31	0.772894	27
0.541667	30	33	0.619048	0.625	32	0.758242	28
0.529762	31	34	0.60119	0.60119	33	0.754579	29
0.52381	32	35	0.589286	0.589286	34	0.739927	30
0.511905	33	36	0.583333	0.553571	36	0.732601	31
0.494048	34	37	0.577381	0.517857	37	0.728938	32
0.482143	35	38	0.547619	0.470238	39	0.721612	33
0.470238	36	39	0.541667	0.458333	40	0.710623	34
0.464286	37	40	0.529762	0.440476	42	0.699634	35
0.434524	38	41	0.5	0.428571	43	0.692308	36
0.422619	39	42	0.494048	0.410714	44	0.688645	37
0.410714	40	44	0.482143	0.39881	45	0.666667	38
0.386905	41	45	0.464286	0.392857	46	0.648352	39
0.375	42	46	0.446429	0.380952	47	0.6337	40
0.369048	44	47	0.434524	0.363095	49	0.619048	41
0.35119	45	48	0.422619	0.357143	50	0.608059	42
0.333333	46	49	0.39881	0.345238	51	0.59707	44
0.315476	47	50	0.392857	0.333333	54	0.575092	45
0.309524	48	51	0.380952	0.315476	55	0.56044	46
0.297619	49	53	0.375	0.285714	57	0.549451	47
0.291667	50	54	0.369048	0.279762	58	0.542125	48
0.279762	51	55	0.333333	0.267857	60	0.531136	49
0.267857	53	57	0.327381	0.255952	61	0.527473	50
0.238095	55	58	0.315476	0.25	62	0.516484	51
0.232143	57	59	0.309524	0.244048	63	0.512821	52
0.220238	58	61	0.303571	0.232143	65	0.505495	53
0.214286	59	62	0.297619	0.22619	66	0.501832	54
0.208333	60	63	0.285714	0.220238	68	0.47619	55
0.202381	62	66	0.267857	0.208333	71	0.468864	57
0.196429	63	72	0.244048	0.196429	73	0.457875	58
0.190476	65	74	0.238095	0.178571	78	0.454212	59
0.178571	66	76	0.232143	0.172619	83	0.446886	60
0.172619	69	81	0.22619	0.166667	84	0.43956	61
0.154762	72	82	0.214286	0.160714	85	0.435897	62
0.14881	75	86	0.208333	0.154762	88	0.424908	63
0.142857	80	88	0.190476	0.14881	96	0.421245	65
0.136905	81	94	0.184524	0.130952	103	0.410256	66
0.130952	82	96	0.172619	0.125	104	0.406593	67
0.125	86	97	0.166667	0.113095	105	0.40293	69
0.113095	88	100	0.160714	0.10119	106	0.399267	70
0.107143	90	106	0.154762	0.0952381	107	0.388278	72
0.10119	94	110	0.142857	0.0892857	109	0.384615	73
0.0952381	96	111	0.136905	0.0833333	116	0.380952	74
0.0833333	100	115	0.130952	0.077381	122	0.377289	75
0.077381	106	118	0.125	0.0714286	125	0.373626	76
0.0714286	110	120	0.113095	0.0654762	130	0.369963	79
0.0654762	114	124	0.107143	0.0595238	136	0.3663	80
0.0595238	118	126	0.10119	0.0535714	140	0.358974	81
0.0535714	119	129	0.0952381	0.047619	144	0.351648	82
0.047619	122	136	0.0892857	0.0416667	145	0.347985	84
0.0357143	126	143	0.0833333	0.0297619	163	0.336996	86
0.0297619	132	157	0.077381	0.0238095	185	0.318681	88
0.0238095	141	159	0.0714286	0.0178571	191	0.315018	90
0.0178571	157	168	0.0654762	0.0119048	218	0.311355	93
0.0119048	168	184	0.0595238	0.00595238	249	0.304029	94
0.00595238	186	193	0.0535714	2.44249e-15	250	0.300366	95
0	216	194	0.047619			0.29304	96
		206	0.0416667			0.289377	97
		228	0.0357143			0.278388	100
		239	0.0297619			0.274725	101
		304	0.0119048			0.267399	105
		359	0			0.263736	106
		431	0			0.25641	110
						0.252747	111
						0.249084	113
						0.241758	114
						0.234432	115
						0.230769	117
						0.223443	118
						0.21978	119
						0.212454	120
						0.208791	122
						0.205128	123
						0.201465	124
						0.190476	126
						0.186813	127
						0.18315	129
						0.179487	130
						0.175824	132
						0.172161	134
						0.168498	136
						0.164835	137
						0.157509	141
						0.153846	143
						0.150183	152
						0.14652	153
						0.142857	155
						0.135531	157
						0.131868	158
						0.128205	159
						0.124542	162
						0.120879	163
						0.117216	164
						0.113553	168
						0.10989	177
						0.106227	178
						0.102564	179
						0.0989011	183
						0.0952381	184
						0.0915751	186
						0.0879121	193
						0.0805861	194
						0.0769231	198
						0.0732601	206
						0.0695971	208
						0.0659341	216
						0.0586081	226
						0.0549451	228
						0.0512821	231
						0.047619	232
						0.040293	239
						0.03663	276
						0.032967	288
						0.025641	304
						0.021978	311
						0.018315	316
						0.014652	318
						0.010989	321
						0.00732601	359
						0.003663	411
						2.9976e-15	431

## Sheet: matscience
conf_lower_y	conf_lower_x	conf_upper_x	conf_upper_y	y_female	x_female	y_male	x_male
1	0	0	1	0.989796	1	0.997859	1
0.989796	1	4	0.989796	0.979592	4	0.995717	4
0.979592	5	9	0.979592	0.94898	5	0.993576	5
0.969388	9	11	0.959184	0.938776	7	0.991435	9
0.938776	11	19	0.94898	0.928571	8	0.989293	10
0.928571	13	21	0.938776	0.918367	13	0.985011	11
0.918367	14	23	0.928571	0.897959	16	0.982869	13
0.908163	17	27	0.908163	0.887755	17	0.980728	14
0.887755	19	28	0.897959	0.877551	18	0.978587	16
0.867347	21	29	0.867347	0.867347	20	0.974304	17
0.857143	22	35	0.857143	0.857143	24	0.970021	19
0.846939	23	37	0.846939	0.836735	25	0.96788	21
0.816327	27	39	0.826531	0.826531	26	0.963597	22
0.795918	29	40	0.816327	0.816327	27	0.961456	23
0.77551	31	42	0.806122	0.806122	28	0.957173	26
0.765306	36	44	0.795918	0.795918	29	0.950749	27
0.755102	37	47	0.785714	0.785714	32	0.948608	28
0.744898	38	49	0.77551	0.77551	34	0.940043	29
0.734694	39	54	0.765306	0.765306	36	0.931478	31
0.72449	40	55	0.755102	0.755102	42	0.929336	34
0.714286	41	58	0.744898	0.744898	47	0.927195	35
0.704082	43	61	0.734694	0.714286	54	0.925054	36
0.693878	45	63	0.72449	0.704082	56	0.920771	37
0.673469	47	65	0.704082	0.693878	58	0.916488	38
0.663265	50	68	0.693878	0.683673	59	0.907923	39
0.653061	54	69	0.683673	0.673469	60	0.897216	40
0.642857	55	71	0.673469	0.663265	61	0.892934	41
0.632653	58	74	0.663265	0.653061	62	0.888651	42
0.622449	59	77	0.653061	0.642857	65	0.884368	43
0.612245	61	83	0.642857	0.622449	73	0.880086	44
0.591837	65	86	0.632653	0.612245	77	0.875803	45
0.581633	67	91	0.622449	0.602041	81	0.865096	47
0.571429	68	93	0.612245	0.581633	82	0.860814	49
0.561224	70	94	0.602041	0.571429	83	0.858672	50
0.55102	73	97	0.591837	0.561224	91	0.856531	51
0.540816	74	100	0.581633	0.55102	93	0.852248	52
0.530612	77	105	0.571429	0.540816	100	0.845824	54
0.520408	83	107	0.561224	0.530612	102	0.843683	55
0.510204	86	108	0.55102	0.520408	104	0.841542	56
0.5	90	110	0.530612	0.510204	106	0.837259	57
0.489796	92	112	0.520408	0.489796	112	0.830835	58
0.479592	94	114	0.510204	0.469388	113	0.826552	59
0.469388	95	117	0.5	0.459184	117	0.82227	61
0.459184	97	120	0.489796	0.428571	118	0.813704	62
0.44898	102	121	0.479592	0.418367	119	0.809422	63
0.438776	105	124	0.469388	0.408163	121	0.798715	65
0.428571	107	128	0.459184	0.387755	125	0.794433	66
0.418367	108	130	0.44898	0.377551	134	0.788009	67
0.397959	110	132	0.438776	0.357143	138	0.781585	68
0.387755	112	136	0.428571	0.346939	142	0.775161	69
0.377551	113	141	0.418367	0.336735	146	0.768737	70
0.367347	115	144	0.408163	0.326531	157	0.762313	71
0.357143	117	147	0.397959	0.316327	160	0.75803	73
0.346939	120	150	0.387755	0.306122	166	0.749465	74
0.336735	122	152	0.377551	0.295918	168	0.747323	75
0.326531	124	156	0.367347	0.285714	170	0.745182	76
0.316327	128	160	0.357143	0.27551	172	0.738758	77
0.306122	130	163	0.346939	0.265306	177	0.734475	79
0.295918	132	166	0.336735	0.255102	184	0.732334	80
0.285714	139	170	0.326531	0.244898	203	0.728051	82
0.27551	144	175	0.316327	0.234694	209	0.72591	83
0.265306	147	180	0.306122	0.22449	210	0.715203	86
0.255102	149	189	0.295918	0.214286	226	0.710921	88
0.244898	151	193	0.285714	0.204082	238	0.706638	89
0.234694	155	196	0.27551	0.183673	240	0.704497	90
0.22449	160	200	0.265306	0.173469	246	0.702355	91
0.214286	163	208	0.255102	0.163265	269	0.700214	92
0.204082	167	211	0.244898	0.153061	275	0.691649	93
0.193878	173	218	0.234694	0.142857	276	0.685225	94
0.183673	178	219	0.22449	0.132653	296	0.678801	95
0.173469	187	231	0.214286	0.122449	337	0.67666	96
0.163265	194	233	0.204082	0.112245	339	0.674518	97
0.153061	196	239	0.193878	0.102041	361	0.670236	98
0.142857	201	249	0.183673	0.0918367	371	0.663812	100
0.132653	210	252	0.173469	0.0816327	387	0.66167	102
0.122449	215	271	0.163265	0.0714286	402	0.655246	103
0.112245	219	275	0.153061	0.0612245	417	0.653105	104
0.102041	232	290	0.142857	0.0510204	418	0.64454	105
0.0918367	233	303	0.132653	0.0408163	518	0.640257	106
0.0816327	245	321	0.122449	0.0306122	638	0.631692	107
0.0714286	259	345	0.112245	0.0204082	651	0.625268	108
0.0612245	273	356	0.102041	0.0102041	749	0.618844	109
0.0510204	287	367	0.0918367	-8.88178e-16	751	0.605996	110
0.0408163	303	392	0.0816327			0.601713	111
0.0306122	338	416	0.0714286			0.595289	112
0.0204082	356	481	0.0612245			0.588865	113
0.0102041	383	512	0.0510204			0.582441	114
0	437	601	0.0408163			0.578158	115
		810	0.0306122			0.573876	116
		1083	0.0204082			0.56531	117
		1409	0.0102041			0.563169	119
		2052	0			0.556745	120
						0.552463	121
						0.54818	122
						0.546039	123
						0.541756	124
						0.537473	125
						0.528908	128
						0.526767	129
						0.522484	130
						0.518201	131
						0.513919	132
						0.511777	134
						0.509636	135
						0.505353	136
						0.501071	139
						0.498929	141
						0.494647	142
						0.492505	143
						0.488223	144
						0.48394	145
						0.477516	147
						0.475375	148
						0.471092	149
						0.466809	150
						0.462527	151
						0.458244	152
						0.453961	153
						0.45182	154
						0.449679	155
						0.443255	156
						0.438972	158
						0.436831	159
						0.432548	160
						0.426124	163
						0.421842	165
						0.4197	166
						0.415418	167
						0.413276	170
						0.411135	171
						0.408994	172
						0.406852	173
						0.404711	174
						0.40257	175
						0.400428	177
						0.398287	178
						0.396146	179
						0.394004	180
						0.391863	181
						0.389722	183
						0.38758	185
						0.385439	187
						0.383298	188
						0.379015	189
						0.376874	192
						0.374732	193
						0.37045	194
						0.368308	195
						0.361884	196
						0.359743	197
						0.357602	199
						0.353319	200
						0.351178	201
						0.344754	203
						0.342612	207
						0.33833	208
						0.336188	210
						0.329764	211
						0.325482	212
						0.32334	215
						0.321199	217
						0.319058	218
						0.310493	219
						0.308351	220
						0.304069	225
						0.301927	226
						0.299786	227
						0.295503	230
						0.293362	231
						0.289079	232
						0.282655	233
						0.280514	235
						0.276231	238
						0.27409	239
						0.271949	241
						0.269807	242
						0.267666	245
						0.263383	246
						0.261242	249
						0.256959	251
						0.254818	252
						0.252677	257
						0.248394	259
						0.246253	260
						0.244111	263
						0.24197	270
						0.237687	271
						0.233405	273
						0.231263	274
						0.226981	275
						0.224839	278
						0.222698	283
						0.220557	286
						0.218415	287
						0.214133	290
						0.211991	291
						0.20985	296
						0.205567	297
						0.201285	298
						0.199143	300
						0.197002	302
						0.194861	303
						0.192719	305
						0.188437	308
						0.186296	310
						0.184154	315
						0.179872	321
						0.17773	325
						0.175589	328
						0.173448	333
						0.171306	338
						0.169165	343
						0.167024	345
						0.164882	347
						0.1606	352
						0.158458	353
						0.156317	354
						0.154176	356
						0.152034	362
						0.147752	363
						0.141328	367
						0.139186	373
						0.137045	376
						0.134904	377
						0.132762	383
						0.130621	385
						0.12848	392
						0.126338	394
						0.124197	396
						0.122056	399
						0.119914	403
						0.117773	405
						0.115632	412
						0.11349	416
						0.111349	422
						0.109208	424
						0.107066	434
						0.104925	437
						0.102784	461
						0.0985011	467
						0.0963597	470
						0.0920771	481
						0.0899358	483
						0.0877944	485
						0.0856531	489
						0.0835118	494
						0.0813704	504
						0.0792291	512
						0.0770878	532
						0.0749465	535
						0.0728051	537
						0.0706638	551
						0.0685225	568
						0.0642398	579
						0.0620985	586
						0.0599572	597
						0.0578158	601
						0.0556745	603
						0.0535332	640
						0.0513919	672
						0.0492505	682
						0.0471092	694
						0.0449679	710
						0.0428266	728
						0.0406852	730
						0.0385439	734
						0.0364026	770
						0.0342612	772
						0.0321199	810
						0.0299786	822
						0.0278373	828
						0.0256959	843
						0.0235546	864
						0.0214133	933
						0.0192719	1048
						0.0171306	1059
						0.0149893	1083
						0.012848	1134
						0.0107066	1186
						0.00856531	1249
						0.00428266	1409
						0.00214133	1965
						-5.10703e-15	2052

## Sheet: molbio
conf_lower_y	conf_lower_x	conf_upper_x	conf_upper_y	y_female	x_female	y_male	x_male
1	0	0	1	0.994012	4	0.995604	2
0.988024	2	6	0.994012	0.982036	7	0.993407	3
0.982036	5	10	0.988024	0.964072	8	0.991209	4
0.964072	6	12	0.982036	0.952096	9	0.986813	5
0.946108	10	14	0.976048	0.94012	12	0.98022	6
0.94012	13	15	0.958084	0.922156	17	0.978022	10
0.928144	14	16	0.952096	0.91018	18	0.975824	12
0.91018	15	17	0.94012	0.898204	20	0.973626	13
0.892216	16	19	0.934132	0.886228	21	0.969231	14
0.886228	17	20	0.928144	0.88024	24	0.96044	15
0.88024	18	21	0.922156	0.874251	25	0.956044	16
0.868263	19	23	0.916168	0.868263	26	0.949451	17
0.862275	20	25	0.91018	0.850299	27	0.947253	18
0.850299	23	26	0.898204	0.838323	28	0.942857	19
0.832335	25	27	0.892216	0.832335	29	0.940659	20
0.826347	26	28	0.886228	0.826347	30	0.938462	21
0.820359	27	29	0.88024	0.820359	31	0.931868	23
0.808383	28	30	0.874251	0.808383	34	0.923077	25
0.796407	30	31	0.856287	0.802395	36	0.918681	26
0.772455	31	32	0.844311	0.796407	37	0.914286	27
0.760479	32	33	0.832335	0.790419	40	0.90989	28
0.754491	33	34	0.826347	0.778443	41	0.907692	29
0.748503	34	37	0.820359	0.772455	42	0.903297	30
0.742515	36	38	0.802395	0.754491	43	0.887912	31
0.736527	37	41	0.796407	0.736527	44	0.879121	32
0.724551	38	43	0.784431	0.730539	45	0.874725	33
0.718563	39	44	0.772455	0.718563	46	0.87033	34
0.700599	43	46	0.754491	0.712575	47	0.868132	36
0.688623	44	48	0.748503	0.706587	48	0.863736	37
0.676647	46	49	0.742515	0.694611	50	0.854945	38
0.670659	48	51	0.730539	0.688623	51	0.852747	39
0.658683	49	52	0.724551	0.682635	53	0.850549	40
0.640719	51	53	0.718563	0.676647	54	0.848352	41
0.634731	52	54	0.712575	0.664671	57	0.83956	43
0.622754	54	55	0.706587	0.658683	58	0.830769	44
0.616766	55	56	0.700599	0.640719	59	0.824176	46
0.60479	57	57	0.694611	0.634731	60	0.817582	48
0.598802	58	58	0.688623	0.622754	62	0.813187	49
0.592814	59	60	0.676647	0.616766	65	0.804396	51
0.580838	60	61	0.670659	0.610778	67	0.8	52
0.568862	62	62	0.664671	0.60479	72	0.797802	53
0.562874	64	64	0.658683	0.586826	76	0.791209	54
0.556886	66	66	0.652695	0.580838	77	0.789011	55
0.550898	67	67	0.646707	0.57485	78	0.786813	56
0.54491	69	69	0.640719	0.556886	79	0.78022	57
0.538922	70	71	0.628743	0.550898	81	0.775824	58
0.532934	71	72	0.622754	0.538922	82	0.773626	59
0.526946	72	74	0.616766	0.526946	85	0.764835	60
0.520958	74	77	0.610778	0.520958	87	0.76044	61
0.51497	76	79	0.598802	0.508982	89	0.756044	62
0.508982	78	81	0.592814	0.502994	90	0.753846	63
0.502994	79	82	0.580838	0.497006	91	0.747253	64
0.497006	80	83	0.57485	0.48503	92	0.742857	66
0.491018	81	84	0.568862	0.479042	97	0.738462	67
0.48503	82	86	0.556886	0.45509	99	0.734066	69
0.473054	83	87	0.550898	0.449102	101	0.731868	70
0.467066	84	89	0.54491	0.443114	103	0.727473	71
0.461078	86	90	0.538922	0.437126	104	0.725275	72
0.45509	87	91	0.526946	0.431138	105	0.723077	73
0.449102	89	94	0.51497	0.419162	107	0.720879	74
0.443114	90	96	0.497006	0.413174	109	0.718681	75
0.431138	91	97	0.48503	0.407186	110	0.716484	76
0.419162	94	99	0.479042	0.401198	111	0.714286	77
0.407186	96	101	0.473054	0.39521	112	0.712088	78
0.39521	97	102	0.461078	0.389222	115	0.707692	79
0.389222	100	105	0.449102	0.383234	116	0.701099	80
0.383234	101	107	0.437126	0.377246	117	0.698901	81
0.377246	102	110	0.431138	0.371257	118	0.694505	82
0.371257	103	112	0.42515	0.365269	121	0.685714	83
0.365269	105	113	0.413174	0.359281	122	0.679121	84
0.359281	106	115	0.407186	0.335329	123	0.674725	86
0.347305	107	119	0.39521	0.329341	124	0.67033	87
0.341317	110	122	0.389222	0.323353	125	0.668132	89
0.335329	112	126	0.383234	0.317365	126	0.663736	90
0.317365	113	128	0.377246	0.311377	127	0.654945	91
0.311377	116	135	0.371257	0.305389	128	0.652747	92
0.299401	119	139	0.365269	0.299401	131	0.646154	94
0.293413	121	140	0.359281	0.293413	133	0.643956	95
0.287425	124	143	0.353293	0.287425	134	0.632967	96
0.281437	128	146	0.347305	0.269461	145	0.624176	97
0.275449	135	147	0.341317	0.257485	146	0.621978	98
0.269461	136	148	0.335329	0.251497	150	0.61978	99
0.263473	140	150	0.329341	0.239521	151	0.617582	100
0.257485	143	153	0.323353	0.233533	152	0.615385	101
0.245509	146	157	0.317365	0.227545	154	0.608791	102
0.239521	148	160	0.311377	0.221557	155	0.606593	103
0.233533	149	163	0.305389	0.215569	157	0.604396	104
0.227545	153	165	0.299401	0.209581	161	0.6	105
0.221557	157	172	0.287425	0.203593	164	0.597802	106
0.215569	160	176	0.281437	0.197605	169	0.589011	107
0.209581	163	178	0.275449	0.191617	171	0.584615	110
0.203593	166	181	0.269461	0.185629	172	0.582418	111
0.191617	172	182	0.263473	0.173653	178	0.578022	112
0.185629	176	185	0.257485	0.167665	187	0.562637	113
0.179641	178	189	0.251497	0.161677	188	0.56044	115
0.173653	181	193	0.245509	0.155689	189	0.556044	116
0.167665	185	196	0.239521	0.149701	196	0.553846	118
0.161677	192	200	0.233533	0.143713	223	0.547253	119
0.155689	193	204	0.227545	0.137725	231	0.545055	120
0.149701	196	205	0.221557	0.131737	233	0.540659	121
0.143713	200	212	0.215569	0.125749	240	0.538462	122
0.137725	204	217	0.209581	0.11976	242	0.536264	124
0.131737	205	220	0.203593	0.107784	246	0.534066	126
0.125749	212	222	0.197605	0.0958084	252	0.531868	127
0.11976	220	225	0.191617	0.0898204	253	0.52967	128
0.113772	223	228	0.185629	0.0838323	259	0.527473	130
0.107784	226	237	0.179641	0.0778443	282	0.525275	132
0.101796	228	241	0.173653	0.0718563	287	0.520879	135
0.0958084	241	248	0.167665	0.0658683	288	0.518681	136
0.0898204	243	251	0.161677	0.0538922	289	0.516484	138
0.0838323	251	254	0.155689	0.0479042	312	0.514286	139
0.0778443	254	263	0.149701	0.0419162	327	0.512088	140
0.0718563	263	271	0.143713	0.0359281	351	0.50989	141
0.0658683	271	273	0.137725	0.0299401	366	0.507692	142
0.0598802	275	277	0.131737	0.0239521	379	0.505495	143
0.0538922	286	286	0.125749	0.0179641	404	0.503297	144
0.0479042	297	293	0.11976	0.011976	413	0.496703	146
0.0419162	300	298	0.113772	0.00598802	425	0.492308	147
0.0359281	308	300	0.107784	-3.33067e-15	593	0.49011	148
0.0299401	330	308	0.101796			0.485714	149
0.0239521	366	317	0.0958084			0.483516	150
0.0179641	372	333	0.0898204			0.481319	151
0.011976	415	352	0.0838323			0.479121	152
0.00598802	440	366	0.0778443			0.476923	153
0	490	372	0.0718563			0.474725	156
		393	0.0658683			0.47033	157
		417	0.0598802			0.468132	159
		429	0.0538922			0.463736	160
		440	0.0479042			0.461538	162
		471	0.0419162			0.457143	163
		496	0.0359281			0.454945	164
		518	0.0299401			0.452747	165
		629	0.0239521			0.450549	166
		650	0.0179641			0.448352	168
		818	0.011976			0.446154	170
		3186	0.00598802			0.437363	172
		3212	0			0.435165	173
						0.430769	176
						0.428571	177
						0.421978	178
						0.417582	181
						0.415385	182
						0.413187	183
						0.410989	185
						0.406593	189
						0.404396	192
						0.4	193
						0.395604	195
						0.393407	196
						0.391209	197
						0.389011	198
						0.384615	200
						0.382418	201
						0.378022	204
						0.375824	205
						0.373626	210
						0.371429	211
						0.367033	212
						0.364835	213
						0.362637	216
						0.36044	217
						0.358242	218
						0.356044	219
						0.353846	220
						0.351648	221
						0.342857	222
						0.340659	223
						0.336264	225
						0.32967	226
						0.325275	228
						0.323077	229
						0.320879	231
						0.316484	234
						0.314286	237
						0.30989	239
						0.307692	240
						0.301099	241
						0.298901	243
						0.294505	246
						0.292308	248
						0.287912	251
						0.283516	253
						0.279121	254
						0.276923	255
						0.274725	257
						0.272527	259
						0.27033	261
						0.265934	263
						0.263736	264
						0.259341	268
						0.254945	271
						0.252747	272
						0.250549	273
						0.246154	275
						0.243956	277
						0.237363	286
						0.235165	287
						0.232967	288
						0.230769	289
						0.228571	293
						0.226374	295
						0.224176	297
						0.217582	298
						0.215385	299
						0.213187	300
						0.210989	301
						0.208791	305
						0.206593	308
						0.204396	312
						0.202198	313
						0.2	317
						0.197802	320
						0.195604	321
						0.193407	322
						0.191209	327
						0.189011	329
						0.186813	330
						0.184615	333
						0.182418	345
						0.18022	346
						0.178022	349
						0.175824	352
						0.171429	366
						0.169231	370
						0.162637	372
						0.16044	375
						0.158242	381
						0.156044	382
						0.153846	392
						0.151648	393
						0.149451	401
						0.147253	402
						0.145055	403
						0.142857	409
						0.140659	411
						0.138462	415
						0.131868	417
						0.12967	418
						0.125275	419
						0.123077	422
						0.120879	429
						0.118681	432
						0.116484	433
						0.114286	440
						0.10989	448
						0.105495	456
						0.103297	469
						0.101099	471
						0.0989011	476
						0.0967033	481
						0.0945055	487
						0.0923077	489
						0.0901099	490
						0.0879121	496
						0.0857143	500
						0.0835165	502
						0.0813187	510
						0.0791209	515
						0.0769231	518
						0.0747253	521
						0.0725275	524
						0.0703297	526
						0.0681319	550
						0.0659341	572
						0.0637363	581
						0.0615385	589
						0.0593407	598
						0.0571429	611
						0.0549451	629
						0.0527473	648
						0.0505495	650
						0.0483516	663
						0.0461538	669
						0.043956	681
						0.0417582	690
						0.0373626	692
						0.0351648	698
						0.032967	703
						0.0307692	708
						0.0285714	737
						0.0263736	753
						0.0241758	818
						0.021978	873
						0.0197802	889
						0.0175824	986
						0.0153846	1011
						0.0131868	1080
						0.010989	1116
						0.00879121	1210
						0.00659341	1413
						0.0043956	1520
						0.0021978	3186
						2.88658e-15	3212

## Sheet: chemeng
conf_lower_y	conf_lower_x	conf_upper_x	conf_upper_y	y_female	x_female	y_male	x_male
1	0	0	1	0.989796	1	0.996448	4
0.958763	4	8	0.989691	0.979592	5	0.989343	5
0.948454	5	10	0.958763	0.969388	7	0.987567	8
0.927835	8	11	0.948454	0.959184	10	0.98579	9
0.886598	10	13	0.917526	0.938776	11	0.978686	10
0.876289	11	17	0.896907	0.928571	12	0.975133	11
0.845361	13	18	0.876289	0.918367	13	0.973357	12
0.835052	14	19	0.865979	0.877551	17	0.964476	13
0.824742	15	20	0.85567	0.867347	18	0.959147	14
0.804124	17	24	0.845361	0.857143	22	0.955595	15
0.773196	18	25	0.835052	0.846939	23	0.94849	17
0.762887	19	27	0.824742	0.836735	24	0.937833	18
0.752577	22	28	0.814433	0.826531	25	0.928952	19
0.731959	24	29	0.804124	0.816327	26	0.923623	20
0.721649	25	30	0.793814	0.795918	27	0.918295	22
0.701031	27	32	0.773196	0.785714	28	0.909414	24
0.690722	29	33	0.762887	0.77551	30	0.905861	25
0.670103	30	34	0.752577	0.755102	31	0.902309	26
0.649485	32	35	0.742268	0.744898	32	0.893428	27
0.628866	34	36	0.731959	0.734694	33	0.891652	28
0.608247	36	37	0.721649	0.72449	34	0.886323	29
0.597938	37	38	0.71134	0.714286	35	0.877442	30
0.587629	40	40	0.701031	0.704082	37	0.875666	31
0.57732	41	42	0.690722	0.693878	38	0.865009	32
0.56701	42	43	0.680412	0.673469	39	0.861456	33
0.556701	43	44	0.670103	0.653061	40	0.854352	34
0.546392	44	45	0.659794	0.642857	41	0.852575	35
0.536082	45	46	0.649485	0.632653	42	0.843694	36
0.525773	46	48	0.628866	0.622449	46	0.840142	37
0.515464	47	50	0.618557	0.612245	47	0.834813	38
0.505155	48	51	0.608247	0.591837	49	0.829485	40
0.494845	50	52	0.597938	0.581633	53	0.82238	41
0.484536	51	53	0.587629	0.571429	55	0.815275	42
0.474227	52	55	0.56701	0.561224	57	0.808171	43
0.463918	53	58	0.556701	0.540816	59	0.797513	44
0.453608	54	59	0.546392	0.530612	60	0.792185	45
0.443299	56	62	0.525773	0.520408	62	0.783304	46
0.43299	57	65	0.515464	0.510204	63	0.779751	47
0.42268	59	67	0.505155	0.489796	67	0.772647	48
0.412371	61	68	0.494845	0.44898	68	0.769094	49
0.402062	62	70	0.484536	0.438776	69	0.760213	50
0.391753	63	71	0.474227	0.428571	74	0.754885	51
0.381443	64	73	0.463918	0.418367	77	0.74778	52
0.371134	67	74	0.453608	0.408163	81	0.740675	53
0.360825	68	75	0.443299	0.397959	94	0.735346	54
0.350515	70	77	0.42268	0.387755	95	0.730018	55
0.340206	71	79	0.412371	0.367347	102	0.721137	56
0.329897	73	81	0.402062	0.346939	103	0.717584	57
0.319588	75	83	0.391753	0.326531	104	0.712256	58
0.309278	76	85	0.381443	0.316327	105	0.706927	59
0.298969	77	87	0.371134	0.306122	106	0.701599	60
0.28866	78	89	0.350515	0.285714	109	0.698046	61
0.278351	80	93	0.340206	0.27551	112	0.683837	62
0.268041	83	94	0.329897	0.265306	114	0.68206	63
0.257732	84	98	0.319588	0.255102	116	0.674956	64
0.247423	87	99	0.309278	0.244898	121	0.669627	65
0.237113	89	101	0.298969	0.234694	124	0.666075	66
0.226804	92	104	0.28866	0.22449	127	0.655417	67
0.216495	94	106	0.278351	0.214286	134	0.646536	68
0.206186	97	109	0.268041	0.204082	148	0.642984	69
0.195876	98	112	0.257732	0.183673	151	0.635879	70
0.185567	99	118	0.247423	0.173469	156	0.632327	71
0.175258	102	121	0.237113	0.163265	163	0.628774	72
0.164948	105	124	0.226804	0.153061	164	0.623446	73
0.154639	108	130	0.216495	0.142857	167	0.614565	74
0.14433	111	137	0.206186	0.132653	169	0.605684	75
0.134021	118	142	0.195876	0.122449	170	0.596803	76
0.123711	123	146	0.185567	0.112245	177	0.587922	77
0.113402	125	151	0.175258	0.102041	180	0.582593	78
0.103093	131	157	0.164948	0.0918367	184	0.575488	79
0.0927835	141	164	0.154639	0.0816327	186	0.568384	80
0.0824742	146	169	0.14433	0.0714286	188	0.563055	81
0.0721649	154	171	0.134021	0.0612245	198	0.561279	82
0.0618557	158	176	0.123711	0.0510204	210	0.550622	83
0.0515464	168	186	0.113402	0.0408163	234	0.545293	84
0.0412371	173	200	0.103093	0.0306122	239	0.538188	85
0.0309278	182	205	0.0927835	0.0204082	245	0.53286	86
0.0206186	200	213	0.0824742	0.0102041	355	0.525755	87
0.0103093	218	222	0.0721649	-8.88178e-16	701	0.520426	88
0	304	233	0.0618557			0.509769	89
		251	0.0515464			0.507993	91
		264	0.0412371			0.502664	92
		290	0.0309278			0.499112	93
		315	0.0206186			0.492007	94
		451	0.0103093			0.490231	96
		800	0			0.483126	97
		822	0			0.470693	98
						0.465364	99
						0.463588	100
						0.458259	101
						0.452931	102
						0.447602	103
						0.44405	104
						0.438721	105
						0.431616	106
						0.426288	108
						0.420959	109
						0.417407	110
						0.408526	111
						0.404973	112
						0.401421	113
						0.399645	115
						0.397869	116
						0.394316	118
						0.390764	119
						0.387211	120
						0.381883	121
						0.376554	123
						0.367673	124
						0.362345	125
						0.358792	128
						0.357016	129
						0.353464	130
						0.349911	131
						0.348135	133
						0.344583	135
						0.34103	136
						0.339254	137
						0.333925	139
						0.332149	141
						0.330373	142
						0.325044	143
						0.323268	144
						0.321492	145
						0.31794	146
						0.316163	147
						0.314387	148
						0.312611	149
						0.307282	150
						0.30373	151
						0.301954	152
						0.298401	153
						0.296625	154
						0.294849	155
						0.293073	156
						0.287744	157
						0.282416	158
						0.277087	159
						0.271758	161
						0.268206	163
						0.264654	164
						0.262877	165
						0.255773	168
						0.25222	169
						0.248668	170
						0.243339	171
						0.241563	173
						0.238011	175
						0.234458	176
						0.230906	179
						0.227353	180
						0.225577	181
						0.220249	182
						0.218472	183
						0.216696	184
						0.21492	185
						0.213144	186
						0.209591	187
						0.207815	193
						0.20071	197
						0.197158	198
						0.195382	200
						0.193606	201
						0.191829	202
						0.188277	203
						0.186501	204
						0.182948	205
						0.17762	206
						0.172291	207
						0.170515	210
						0.168739	213
						0.165187	215
						0.161634	216
						0.159858	217
						0.154529	218
						0.152753	220
						0.149201	222
						0.145648	223
						0.143872	224
						0.136767	226
						0.134991	227
						0.133215	233
						0.131439	235
						0.129663	236
						0.127886	239
						0.12611	241
						0.122558	245
						0.120782	247
						0.117229	248
						0.115453	250
						0.113677	251
						0.111901	254
						0.108348	257
						0.106572	258
						0.104796	259
						0.10302	261
						0.0994671	262
						0.0959147	263
						0.0941385	264
						0.0923623	271
						0.0905861	272
						0.0888099	273
						0.0852575	275
						0.0834813	276
						0.079929	289
						0.0781528	290
						0.0763766	295
						0.0746004	301
						0.0728242	302
						0.071048	304
						0.0692718	306
						0.0674956	312
						0.0657194	313
						0.0639432	315
						0.062167	317
						0.0603908	323
						0.0586146	326
						0.0568384	327
						0.0550622	334
						0.053286	335
						0.0515098	339
						0.0497336	342
						0.0479574	359
						0.0461812	360
						0.044405	363
						0.0426288	365
						0.0390764	367
						0.0373002	369
						0.035524	392
						0.0337478	393
						0.0319716	403
						0.0301954	405
						0.0284192	406
						0.0248668	409
						0.0230906	410
						0.0213144	423
						0.0195382	426
						0.017762	428
						0.0159858	451
						0.0142096	466
						0.0124334	471
						0.0106572	488
						0.00888099	530
						0.0071048	565
						0.0053286	606
						0.0035524	724
						0.0017762	800
						7.54952e-15	822

## Sheet: chemistry
conf_lower_y	conf_lower_x	conf_upper_x	conf_upper_y	y_female	x_female	y_male	x_male
1	0	0	1	0.994949	3	0.998024	5
0.974747	5	5	0.989899	0.984848	4	0.996047	6
0.969697	6	9	0.984848	0.979798	5	0.993083	8
0.959596	8	10	0.969697	0.969697	7	0.98913	9
0.949495	9	11	0.964646	0.964646	8	0.98419	10
0.929293	10	12	0.959596	0.959596	9	0.981225	11
0.919192	11	13	0.954545	0.954545	11	0.978261	12
0.909091	12	14	0.944444	0.949495	12	0.977273	13
0.90404	13	15	0.934343	0.944444	13	0.972332	14
0.888889	14	16	0.929293	0.919192	14	0.969368	15
0.878788	15	17	0.919192	0.90404	15	0.965415	16
0.873737	16	18	0.90404	0.893939	17	0.960474	17
0.858586	17	19	0.883838	0.883838	18	0.954545	18
0.838384	18	20	0.878788	0.878788	19	0.947628	19
0.818182	19	21	0.873737	0.873737	20	0.942688	20
0.808081	20	22	0.858586	0.858586	21	0.940711	21
0.80303	21	23	0.848485	0.853535	22	0.935771	22
0.787879	22	24	0.838384	0.843434	23	0.929842	23
0.777778	23	25	0.823232	0.828283	24	0.923913	24
0.762626	24	26	0.813131	0.818182	26	0.916996	25
0.752525	25	27	0.808081	0.80303	27	0.911067	26
0.737374	26	28	0.80303	0.792929	28	0.908103	27
0.732323	27	30	0.79798	0.772727	29	0.905138	28
0.722222	28	31	0.787879	0.767677	31	0.90415	29
0.712121	30	32	0.767677	0.762626	32	0.901186	30
0.707071	31	33	0.762626	0.742424	33	0.897233	31
0.686869	32	34	0.747475	0.722222	34	0.88834	32
0.681818	33	36	0.742424	0.70202	35	0.885375	33
0.671717	34	37	0.737374	0.69697	36	0.878458	34
0.666667	35	38	0.732323	0.676768	37	0.875494	35
0.661616	36	39	0.727273	0.666667	38	0.874506	36
0.656566	37	40	0.722222	0.661616	39	0.871542	37
0.651515	38	41	0.717172	0.636364	41	0.867589	38
0.646465	39	42	0.707071	0.631313	44	0.864625	39
0.636364	40	43	0.69697	0.626263	46	0.859684	40
0.626263	41	44	0.691919	0.616162	50	0.856719	41
0.616162	42	45	0.681818	0.606061	51	0.852767	42
0.606061	43	46	0.676768	0.59596	53	0.844862	43
0.60101	45	47	0.671717	0.585859	55	0.842885	44
0.590909	46	48	0.661616	0.575758	56	0.839921	45
0.585859	47	49	0.651515	0.565657	57	0.83498	46
0.575758	48	50	0.646465	0.550505	59	0.829051	47
0.565657	49	51	0.641414	0.545455	60	0.824111	48
0.560606	50	52	0.636364	0.530303	61	0.81917	49
0.555556	51	53	0.631313	0.520202	62	0.817194	50
0.550505	52	54	0.626263	0.515152	63	0.813241	51
0.545455	53	55	0.616162	0.510101	65	0.809289	52
0.540404	54	56	0.611111	0.5	68	0.80336	53
0.525253	55	57	0.60101	0.489899	69	0.798419	54
0.520202	57	59	0.590909	0.484848	71	0.790514	55
0.515152	58	60	0.580808	0.479798	73	0.788538	56
0.505051	59	61	0.570707	0.474747	74	0.783597	57
0.5	60	62	0.565657	0.469697	75	0.778656	58
0.484848	61	63	0.560606	0.459596	76	0.772727	59
0.479798	62	64	0.555556	0.444444	80	0.767787	60
0.469697	63	65	0.545455	0.439394	82	0.758893	61
0.464646	64	66	0.540404	0.434343	83	0.751976	62
0.454545	65	68	0.535354	0.429293	84	0.748024	63
0.449495	67	69	0.530303	0.424242	85	0.743083	64
0.444444	68	71	0.525253	0.419192	88	0.737154	65
0.439394	69	72	0.520202	0.414141	89	0.73419	66
0.434343	70	75	0.510101	0.40404	91	0.731225	67
0.429293	72	76	0.505051	0.39899	93	0.725296	68
0.424242	74	77	0.5	0.393939	94	0.720356	69
0.419192	75	79	0.494949	0.383838	96	0.716403	70
0.414141	76	80	0.479798	0.373737	97	0.713439	71
0.409091	77	81	0.464646	0.368687	98	0.709486	72
0.39899	79	84	0.454545	0.363636	99	0.705534	73
0.388889	80	86	0.449495	0.358586	100	0.702569	74
0.383838	81	87	0.439394	0.353535	101	0.69664	75
0.378788	82	88	0.434343	0.343434	103	0.693676	76
0.368687	84	90	0.429293	0.338384	105	0.687747	77
0.363636	86	91	0.419192	0.328283	107	0.686759	78
0.358586	87	92	0.414141	0.323232	108	0.68083	79
0.353535	88	93	0.409091	0.318182	109	0.66996	80
0.348485	89	96	0.40404	0.313131	110	0.663043	81
0.343434	90	97	0.39899	0.30303	115	0.661067	82
0.333333	91	98	0.393939	0.29798	116	0.656126	83
0.328283	93	99	0.388889	0.292929	118	0.649209	84
0.323232	94	100	0.383838	0.282828	119	0.645257	85
0.318182	96	102	0.378788	0.277778	121	0.640316	86
0.313131	97	105	0.368687	0.272727	123	0.637352	87
0.30303	98	106	0.363636	0.267677	124	0.631423	88
0.29798	100	107	0.358586	0.257576	125	0.626482	89
0.292929	101	108	0.353535	0.252525	131	0.62253	90
0.287879	103	110	0.348485	0.247475	135	0.612648	91
0.282828	105	112	0.343434	0.237374	143	0.608696	92
0.272727	107	113	0.338384	0.227273	144	0.604743	93
0.267677	108	115	0.333333	0.222222	147	0.601779	94
0.262626	111	116	0.328283	0.212121	148	0.600791	95
0.257576	112	117	0.323232	0.20202	153	0.596838	96
0.252525	113	119	0.318182	0.19697	154	0.592885	97
0.247475	115	121	0.313131	0.191919	158	0.583992	98
0.242424	116	124	0.308081	0.186869	159	0.579051	99
0.237374	117	127	0.30303	0.181818	166	0.574111	100
0.232323	119	128	0.29798	0.171717	175	0.570158	101
0.227273	120	130	0.292929	0.166667	184	0.564229	102
0.222222	123	131	0.287879	0.156566	189	0.562253	103
0.217172	128	133	0.282828	0.151515	193	0.559289	104
0.212121	130	136	0.277778	0.146465	194	0.554348	105
0.207071	131	137	0.272727	0.141414	195	0.551383	106
0.20202	133	140	0.267677	0.136364	197	0.545455	107
0.19697	136	141	0.262626	0.131313	203	0.540514	108
0.191919	139	143	0.257576	0.126263	205	0.539526	109
0.186869	140	146	0.252525	0.121212	206	0.535573	110
0.181818	141	148	0.247475	0.116162	212	0.531621	111
0.176768	145	150	0.242424	0.111111	214	0.525692	112
0.171717	148	152	0.237374	0.106061	243	0.521739	113
0.166667	151	156	0.232323	0.10101	247	0.516798	114
0.161616	154	158	0.227273	0.0959596	250	0.514822	115
0.156566	157	159	0.222222	0.0909091	257	0.507905	116
0.151515	158	162	0.217172	0.0858586	268	0.502964	117
0.146465	160	164	0.212121	0.0808081	273	0.500988	118
0.141414	164	169	0.207071	0.0757576	283	0.496047	119
0.136364	168	173	0.20202	0.0707071	318	0.491107	120
0.131313	172	174	0.19697	0.0656566	329	0.48913	121
0.126263	174	177	0.191919	0.0606061	347	0.487154	122
0.121212	176	180	0.186869	0.0555556	355	0.486166	123
0.116162	180	183	0.181818	0.0505051	365	0.483202	124
0.111111	183	186	0.176768	0.0454545	375	0.482213	125
0.106061	187	190	0.171717	0.040404	383	0.479249	126
0.10101	190	194	0.166667	0.0353535	388	0.476285	127
0.0959596	192	199	0.161616	0.030303	424	0.471344	128
0.0909091	198	203	0.156566	0.0252525	445	0.470356	129
0.0858586	201	207	0.151515	0.020202	462	0.463439	130
0.0808081	208	214	0.146465	0.0151515	466	0.458498	131
0.0757576	214	215	0.141414	0.010101	473	0.456522	132
0.0707071	219	220	0.136364	0.00505051	686	0.454545	133
0.0656566	229	231	0.131313	-2.22045e-15	813	0.453557	134
0.0606061	235	235	0.126263			0.449605	135
0.0555556	239	240	0.121212			0.447628	136
0.0505051	249	246	0.116162			0.443676	137
0.0454545	258	252	0.111111			0.442688	138
0.040404	267	259	0.106061			0.439723	139
0.0353535	273	262	0.10101			0.433794	140
0.030303	291	268	0.0959596			0.427866	141
0.0252525	310	274	0.0909091			0.425889	142
0.020202	331	284	0.0858586			0.424901	143
0.0151515	368	298	0.0808081			0.423913	144
0.010101	401	305	0.0757576			0.41996	145
0.00505051	456	316	0.0707071			0.414032	146
0	531	336	0.0656566			0.413043	147
		356	0.0606061			0.410079	148
		369	0.0555556			0.406126	149
		399	0.0505051			0.40415	150
		439	0.0454545			0.401186	151
		456	0.040404			0.399209	152
		462	0.0353535			0.398221	153
		512	0.030303			0.394269	154
		589	0.0252525			0.392292	155
		670	0.020202			0.390316	156
		788	0.0151515			0.384387	157
		791	0.010101			0.381423	158
		813	0.00505051			0.375494	159
		1036	0			0.374506	160
		2891	0			0.371542	161
						0.370553	162
						0.369565	163
						0.366601	164
						0.365613	165
						0.364625	166
						0.363636	167
						0.36166	168
						0.358696	169
						0.356719	170
						0.352767	172
						0.349802	173
						0.347826	174
						0.344862	175
						0.338933	176
						0.336957	177
						0.335968	178
						0.333992	179
						0.331028	180
						0.328063	181
						0.326087	182
						0.322134	183
						0.321146	184
						0.317194	185
						0.315217	186
						0.312253	187
						0.310277	188
						0.307312	189
						0.306324	190
						0.30336	191
						0.300395	192
						0.298419	193
						0.297431	194
						0.296443	195
						0.294466	196
						0.29249	197
						0.291502	198
						0.289526	199
						0.286561	200
						0.285573	201
						0.284585	202
						0.281621	203
						0.280632	204
						0.279644	205
						0.27668	206
						0.274704	207
						0.272727	208
						0.271739	209
						0.269763	211
						0.266798	212
						0.26581	213
						0.261858	214
						0.259881	215
						0.255929	216
						0.254941	217
						0.253953	218
						0.252964	219
						0.250988	220
						0.249012	221
						0.247036	223
						0.246047	225
						0.243083	226
						0.241107	227
						0.240119	228
						0.238142	229
						0.236166	230
						0.235178	231
						0.231225	232
						0.230237	233
						0.227273	235
						0.225296	236
						0.22332	237
						0.220356	238
						0.218379	239
						0.216403	240
						0.215415	241
						0.211462	242
						0.210474	244
						0.209486	245
						0.208498	246
						0.20751	248
						0.205534	249
						0.201581	250
						0.198617	252
						0.197628	253
						0.193676	254
						0.1917	255
						0.188735	258
						0.186759	259
						0.184783	260
						0.182806	261
						0.18083	262
						0.179842	263
						0.177866	264
						0.176877	265
						0.174901	267
						0.172925	268
						0.171937	269
						0.16996	270
						0.166996	271
						0.164032	272
						0.162055	273
						0.161067	274
						0.160079	275
						0.158103	276
						0.157115	278
						0.156126	280
						0.155138	282
						0.15415	284
						0.153162	285
						0.152174	286
						0.150198	287
						0.149209	290
						0.147233	291
						0.146245	294
						0.145257	296
						0.144269	297
						0.142292	298
						0.141304	299
						0.137352	301
						0.136364	302
						0.135375	303
						0.134387	305
						0.133399	308
						0.132411	309
						0.130435	310
						0.128458	313
						0.12747	315
						0.126482	316
						0.125494	318
						0.123518	322
						0.12253	323
						0.121542	329
						0.120553	331
						0.119565	334
						0.116601	336
						0.114625	338
						0.113636	340
						0.112648	344
						0.11166	346
						0.110672	348
						0.109684	351
						0.107708	354
						0.106719	355
						0.104743	356
						0.103755	365
						0.102767	366
						0.101779	367
						0.100791	368
						0.0998024	369
						0.0978261	370
						0.0968379	373
						0.0958498	383
						0.0948617	384
						0.0938735	385
						0.0918972	386
						0.0909091	388
						0.0899209	392
						0.0889328	394
						0.0879447	396
						0.0869565	397
						0.0849802	399
						0.0839921	400
						0.0810277	401
						0.0800395	402
						0.0790514	403
						0.0780632	404
						0.0770751	407
						0.076087	408
						0.0750988	409
						0.0741107	420
						0.0731225	423
						0.0721344	424
						0.0711462	431
						0.0701581	432
						0.06917	436
						0.0681818	439
						0.0671937	440
						0.0662055	450
						0.0652174	451
						0.0632411	456
						0.062253	462
						0.0612648	463
						0.0602767	468
						0.0592885	480
						0.0573123	483
						0.0563241	486
						0.055336	497
						0.0543478	505
						0.0523715	508
						0.0513834	511
						0.0503953	512
						0.0494071	517
						0.048419	521
						0.0474308	523
						0.0464427	531
						0.0454545	540
						0.0444664	545
						0.0434783	556
						0.0424901	558
						0.041502	564
						0.0405138	565
						0.0395257	569
						0.0385375	572
						0.0375494	580
						0.0365613	586
						0.0355731	589
						0.034585	594
						0.0335968	597
						0.0326087	610
						0.0316206	612
						0.0306324	614
						0.0296443	621
						0.0286561	645
						0.027668	648
						0.0266798	670
						0.0256917	687
						0.0247036	700
						0.0237154	707
						0.0227273	710
						0.020751	743
						0.0197628	744
						0.0187747	757
						0.0177866	778
						0.0167984	783
						0.0158103	788
						0.0148221	790
						0.013834	791
						0.0128458	796
						0.0118577	798
						0.0108696	813
						0.00988142	822
						0.00889328	827
						0.00790514	830
						0.006917	843
						0.00592885	865
						0.00494071	977
						0.00395257	1030
						0.00296443	1036
						0.00197628	1078
						0.000988142	2457
						5.32907e-15	2891
