# Supplementary material for: Differences in Collaboration Patterns across Discipline, Career Stage, and Gender
Source: PLoS Biol. 2016 Nov 4;14(11):e1002573. doi: 10.1371/journal.pbio.1002573 (PMC5096717; doi:10.1371/journal.pbio.1002573)
Supplement: S2 Data — (XLSX) [file pbio.1002573.s019.xlsx]

## Sheet: ecology
kde_F	kde_M	rep_prob_F	kde_x	rep_prob_M
0.125748	0.0609163	0.473684	0	0.590909
0.162958	0.0765339	0.258824	0.01	0.475728
0.204562	0.0963871	0.304348	0.02	0.45098
0.249129	0.121463	0.311475	0.03	0.247312
0.294891	0.152447	0.5	0.04	0.525896
0.339964	0.189529	0.341463	0.05	0.468208
0.382583	0.232337	0.448276	0.06	0.108696
0.421327	0.280008	0.358491	0.07	0.378378
0.45527	0.331384	0.340206	0.08	0.416185
0.484079	0.385249	0.444444	0.09	0.46732
0.508064	0.440561	0.586667	0.1	0.429268
0.52822	0.496611	0.322034	0.11	0.463158
0.546275	0.55312	0.333333	0.12	0.448819
0.564761	0.610288	0.311111	0.13	0.272727
0.587052	0.668796	0.227273	0.14	0.508333
0.617341	0.729741	0.575419	0.15	0.393939
0.660502	0.794471	0.3	0.16	0.446768
0.721801	0.864276	0.356364	0.17	0.438776
0.806466	0.939984	0.293333	0.18	0.398082
0.919129	1.02156	0.436364	0.19	0.532609
1.06321	1.10789	0.236842	0.2	0.613734
1.24029	1.19684	0.545455	0.21	0.324219
1.4495	1.28571	0.325843	0.22	0.549133
1.68712	1.37188	0.283582	0.23	0.280374
1.94631	1.45363	0.242424	0.24	0.356688
2.21717	1.53076	0.515152	0.25	0.572052
2.48718	1.60488	0.283784	0.26	0.416867
2.74205	1.67937	0.448161	0.27	0.181818
2.96692	1.75885	0.573034	0.28	0.39823
3.14783	1.84827	0.291667	0.29	0.162119
3.27338	1.95188	0.52356	0.3	0.660714
3.33619	2.07211	0.296875	0.31	0.458333
3.334	2.20875	0.316456	0.32	0.190476
3.27033	2.35846	0.33	0.33	0.402985
3.15429	2.51487	0.362934	0.34	0.254355
2.99974	2.66926	0.517241	0.35	0.230263
2.82365	2.81171	0.230769	0.36	0.0860215
2.6441	2.93259	0.321739	0.37	0.327103
2.47795	3.02396	0.309524	0.38	0.556962
2.33875	3.08058	0.272727	0.39	0.514286
2.23514	3.10031	0.443548	0.4	0.440678
2.17005	3.08384	0.348718	0.41	0.46875
2.14082	3.03405	0.333333	0.42	0.266667
2.14015	2.95528	0.419811	0.43	0.320988
2.15766	2.85279	0.365385	0.44	0.490909
2.18165	2.73255	0.439394	0.45	0.3375
2.20082	2.60108	0.459677	0.46	0.613445
2.20551	2.46529	0.341014	0.47	0.397059
2.18856	2.33189	0.505376	0.48	0.386957
2.14553	2.20659	0.341176	0.49	0.27907
2.0747	2.09306	0.382313	0.5	0.333333
1.97671	1.99228	0.0638298	0.51	0.307292
1.85416	1.90226	0.352941	0.52	0.475
1.71118	1.81853	0.133333	0.53	0.469697
1.55297	1.73521	0.290323	0.54	0.218182
1.38538	1.64628	0.323232	0.55	0.53453
1.21444	1.54693	0.370588	0.56	0.404762
1.046	1.43454	0.290323	0.57	0.40625
0.885299	1.30916	0.26506	0.58	0.314685
0.73673	1.17346	0.263158	0.59	0.369048
0.60361	1.03221	0.27619	0.6	0.296296
0.488076	0.89139	0.351351	0.61	0.166667
0.39106	0.757163	0.439024	0.62	0.418182
0.312336	0.63485	0.522968	0.63	0.358333
0.250647	0.528143	0.417582	0.64	0.267606
0.203904	0.438665	0.06875	0.65	0.369369
0.169451	0.365969	0.363636	0.66	0.388889
0.144374	0.307935	0.529412	0.67	0.490323
0.125822	0.261431	0.480198	0.68	0.32906
0.11129	0.223076	0.495495	0.69	0.0645161
0.0988286	0.189915	0.111111	0.7	0.2375
0.0871437	0.159858	0.0597015	0.71	0.405136
0.075579	0.131839	0.5	0.72	0.0869565
0.0640072	0.105688	0.186047	0.73	0.277457
0.0526593	0.0818231	0.518987	0.74	0.255102
0.0419381	0.0608723	0.138889	0.75	0.539326
0.0322564	0.0433533	0.205882	0.76	0.588652
0.0239239	0.0294755	0.457143	0.77	0.455128
0.0170934	0.0190908	0.548638	0.78	0.375796
0.0117579	0.0117604	0.263158	0.79	0.382353
0.00778311	0.00688222	0.462366	0.8	0.0681818
0.00495666	0.00382248	0.45	0.81	0.423077
0.00303642	0.00201353	0.525	0.82	0.310638
0.00178906	0.00100535	0.294118	0.83	0.451977
0.00101378	0.000475591	0.495413	0.84	0.44
0.000552464	0.00021308	0.4375	0.85	0.325153
0.000289527	9.03901e-05	0.319149	0.86	0.102564
0.000145912	3.62963e-05	0.487952	0.87	0.386364
7.07137e-05	1.37937e-05	0.294118	0.88	0.505952
3.29553e-05	4.96028e-06	0.310185	0.89	0.357895
1.47691e-05	1.68763e-06	0.137931	0.9	0.2
6.3648e-06	5.43178e-07	0.275862	0.91	0.590426
2.63767e-06	1.6537e-07	0.689944	0.92	0.569519
1.05114e-06	4.76194e-08	0.301587	0.93	0.194842
4.02809e-07	1.29685e-08	0.46875	0.94	0.333333
1.48437e-07	3.33999e-09		0.95	0.435484
5.26e-08	8.13436e-10		0.96	0.502198
1.79239e-08	1.87327e-10		0.97	0.381818
5.87326e-09	4.07901e-11		0.98	0.171429
1.85067e-09	8.39782e-12		0.99	0.567839
				0.301205
				0.517857
				0.584362
				0.314286
				0.41129
				0.491892
				0.378788
				0.596491
				0.315217
				0.573684
				0.33526
				0.479592
				0.517241
				0.407609
				0.15942
				0.322222
				0.517034
				0.440678
				0.569845
				0.441176
				0.370968
				0.223684
				0.543689
				0.556701
				0.365497
				0.222222
				0.342857
				0.228261
				0.532468
				0.551451
				0.392593
				0.675159
				0.536232
				0.257143
				0.382812
				0.554935
				0.434783
				0.367521
				0.572289
				0.452769
				0.432836
				0.102837
				0.371795
				0.30303
				0.453815
				0.475728
				0.357143
				0.574468
				0.219048
				0.382716
				0.363636
				0.456113
				0.539095
				0.598425
				0.343137
				0.231343
				0.614108
				0.217391
				0.637029
				0.382609
				0.70088
				0.526316
				0.418803
				0.325
				0.28
				0.40625
				0.247801
				0.466165
				0.49697
				0.174603
				0.447471
				0.417722
				0.477273
				0.15
				0.475
				0.366812
				0.427586
				0.215054
				0.413333
				0.377358
				0.382609
				0.431655
				0.166667
				0.375
				0.499187
				0.277778
				0.568306
				0.147059
				0.420732
				0.526316
				0.5
				0.362832
				0.453125
				0.291667
				0.516364
				0.369231
				0.432703
				0.477876
				0.380952
				0.375
				0.71
				0.217391
				0.125
				0.550489
				0.428571
				0.338624
				0.227273
				0.394737
				0.538462
				0.470588
				0.536313
				0.327273
				0.321053
				0.363971
				0.54417
				0.232143
				0.35
				0.543307
				0.597173
				0.333333
				0.288
				0.285714
				0.466667
				0.26087
				0.478992
				0.341085
				0.12
				0.289474
				0.130435
				0.391304
				0.487805
				0.449477
				0.530568
				0.434109
				0.276316
				0.432143
				0.216418
				0.473874
				0.42963
				0.378947
				0.446154
				0.377049
				0.40035
				0.39916
				0.436047
				0.519841
				0.313433
				0.435897
				0.367347
				0.401575
				0.382671
				0.558559
				0.331081
				0.401515
				0.294695
				0.377163
				0.255814
				0.331551
				0.144785
				0.163265
				0.496241
				0.39924
				0.246305
				0.611765
				0.41048
				0.564982
				0.468085
				0.343606
				0.604555
				0.696319
				0.382199
				0.425532
				0.543379
				0.365854
				0.302326
				0.514706
				0.204406
				0.204082
				0.268293
				0.269841
				0.444444
				0
				0.393443
				0.472826
				0.214797
				0.360544
				0.50655
				0.34965
				0.153846
				0.352941
				0.583333
				0.584459
				0.402299
				0.408163
				0.254545
				0.439024
				0.4375
				0.371938
				0.355769
				0.422222
				0.319672
				0.351351
				0.125
				0.424658
				0.220588
				0.26087
				0.575658
				0.266409
				0.650552
				0.473684
				0.268657
				0.385542
				0.247191

## Sheet: psychology
kde_F	kde_M	rep_prob_F	kde_x	rep_prob_M
0.22124	0.0862546	0.25	0	0.410765
0.245816	0.0959669	0.133333	0.01	0.554404
0.269553	0.104664	0.271186	0.02	0.442623
0.292381	0.112508	0.338983	0.03	0.563025
0.31445	0.119992	0.326087	0.04	0.82881
0.336108	0.127894	0.41791	0.05	0.555556
0.357868	0.137161	0.34	0.06	0.339623
0.380354	0.148761	0.382353	0.07	0.569767
0.40426	0.163509	0.2875	0.08	0.625
0.430299	0.181935	0.518072	0.09	0.512295
0.459168	0.204205	0.436508	0.1	0.323529
0.491521	0.230126	0.25	0.11	0.276316
0.527933	0.259235	0.341615	0.12	0.355932
0.568878	0.290942	0.522388	0.13	0.352113
0.614692	0.324719	0.59176	0.14	0.553719
0.665553	0.360274	0.515385	0.15	0.564607
0.721461	0.397688	0.292683	0.16	0.521739
0.782236	0.437474	0.45679	0.17	0.45339
0.847533	0.480547	0.117647	0.18	0.76
0.916871	0.528104	0.320755	0.19	0.453125
0.989673	0.581429	0.335484	0.2	0.173913
1.06531	0.641659	0.583333	0.21	0.423077
1.14315	0.709562	0.378378	0.22	0.317073
1.22257	0.785348	0.39726	0.23	0.447917
1.30304	0.868571	0.442708	0.24	0.635884
1.38411	0.958125	0.428571	0.25	0.341727
1.46546	1.05235	0.196141	0.26	0.185567
1.54691	1.14924	0.461538	0.27	0.647059
1.62843	1.2467	0.202899	0.28	0.564103
1.71011	1.34293	0.494505	0.29	0.751232
1.79211	1.43667	0.2	0.3	0.395833
1.87454	1.52748	0	0.31	0.365854
1.95736	1.61584	0.390756	0.32	0.627273
2.04022	1.70309	0.505618	0.33	0.393939
2.12235	1.79109	0.392157	0.34	0.664122
2.20251	1.88179	0.5	0.35	0.517241
2.27897	1.97659	0.5	0.36	0.452055
2.34959	2.07577	0.675	0.37	0.329787
2.41204	2.17814	0.434146	0.38	0.503311
2.46399	2.28085	0.732558	0.39	0.661538
2.50342	2.37974	0.454545	0.4	0.44898
2.52886	2.46988	0.266667	0.41	0.543478
2.53953	2.54641	0.450704	0.42	0.46988
2.53545	2.60538	0.272727	0.43	0.555556
2.51734	2.64439	0.416667	0.44	0.344828
2.48646	2.66293	0.482759	0.45	0.43617
2.44434	2.66235	0.285714	0.46	0.361702
2.39251	2.64535	0.292683	0.47	0.435
2.33228	2.61534	0.310345	0.48	0.329268
2.2646	2.57573	0.423729	0.49	0.3
2.19005	2.52928	0.411765	0.5	0.409326
2.10894	2.47777	0.404624	0.51	0.416667
2.02151	2.4219	0.389831	0.52	0.252174
1.92812	2.36149	0.529557	0.53	0.638158
1.82946	2.29578	0.414414	0.54	0.549618
1.72657	2.22381	0.552147	0.55	0
1.62089	2.14476	0.440678	0.56	0.0392157
1.51412	2.0581	0.47619	0.57	0.297872
1.40804	1.96373	0.44898	0.58	0.511254
1.30427	1.86199	0.391304	0.59	0.511774
1.20414	1.75366	0.41791	0.6	0.440758
1.10855	1.63991	0.647059	0.61	0.407895
1.01798	1.52234	0.0392157	0.62	0.573034
0.932501	1.40289	0.412698	0.63	0.265625
0.851967	1.28383	0.4375	0.64	0.166667
0.776117	1.16758	0.440945	0.65	0.316667
0.704726	1.0565	0.545852	0.66	0.779817
0.637682	0.952739	0	0.67	0.413333
0.575017	0.857943	0.285714	0.68	0.596774
0.516867	0.773149	0.328767	0.69	0.27619
0.463397	0.698685	0.666667	0.7	0.502591
0.414714	0.634186	0.357143	0.71	0.502024
0.370782	0.578679	0.478632	0.72	0.418685
0.331382	0.53074	0.575	0.73	0.526786
0.296111	0.488695	0.22	0.74	0.450704
0.26442	0.450828	0.339286	0.75	0.328947
0.235689	0.415581	0.571429	0.76	0.472727
0.209311	0.381716	0.515556	0.77	0.607143
0.184771	0.348403	0.508197	0.78	0.545455
0.161701	0.315243	0.478528	0.79	0.441176
0.13991	0.282211	0.307692	0.8	0.842408
0.119371	0.249565	0.632546	0.81	0.700599
0.100188	0.217721	0.552198	0.82	0.603448
0.0825405	0.187155	0.533333	0.83	0.488372
0.0666282	0.158324	0.509615	0.84	0.47191
0.0526153	0.13162	0.111111	0.85	0.311377
0.0405942	0.107356	0.337838	0.86	0.632054
0.0305665	0.0857562	0.421986	0.87	0.521127
0.0224424	0.0669561	0.266667	0.88	0.540146
0.0160552	0.0509941	0.199357	0.89	0.738372
0.0111846	0.0378087	0.26	0.9	0.496552
0.00758343	0.0272389	0.272727	0.91	0.51711
0.00500224	0.0190355	0.630769	0.92	0.405797
0.00320896	0.0128842	0.371429	0.93	0.625
0.00200141	0.0084351	0.639241	0.94	0.677885
0.00121331	0.00533549	0.515464	0.95	0.415385
0.000714785	0.0032576	0.602564	0.96	0.506494
0.00040914	0.0019183	0.479167	0.97	0.537815
0.000227505	0.0010888	0.393035	0.98	0.457143
0.000122879	0.000595327	0.35	0.99	0.342105
		0.266667		0.629032
		0.612676		0.418605
		0.125		0.473054
		0.171429		0.602041
		0.362745		0.374046
		0.04		0.322917
		0.368421		0.453333
		0.540881		0.407895
		0.209524		0.468085
		0.554795		0.471366
		0.787356		0.4
		0.522124		0.115385
		0.465753		0.481481
		0.236364		0.421053
		0.594595		0.452381
		0.375		0.389105
		0.557895		0.241379
		0.666667		0.379747
		0.4		0.285714
		0.365854		0.80123
		0.464286		0.468468
		0.769841		0.302158
		0.0625		0.307393
		0.455882		0.467742
		0.339806		0.43
		0.206897		0.532353
		0.180328		0.547269
		0.416667		0.358382
		0.522727		0.328947
		0.538462		0.296296
		0.426606		0.525253
		0.318841		0.26087
		0.566667		0.421308
		0.426667		0.680628
		0.387097		0.367647
		0.42616		0.432314
		0.495913		0.505495
		0.481081		0.366667
		0.407407		0.21875
		0.621359		0.44
		0.173913		0.608696
		0.375		0.397651
		0.231884		0.49435
		0.387097		0.771739
		0.3125		0.761538
		0.716981		0.354167
		0.538462		0.57672
		0.265306		0.569507
		0.0983607		0.633333
		0.536585		0.450746
		0.322222		0.509804
		0.650943		0.458824
				0.704854
				0.269231
				0.541463
				0.692308
				0.423729
				0.476562
				0.285714
				0.575488
				0.608696
				0.561644
				0.483607
				0.258065
				0.528455
				0.421053
				0.394737
				0.609453
				0.25
				0.52439
				0.0349206
				0.474576
				0.461929
				0.16
				0.403846
				0.456674
				0.553797
				0.408759
				0.574324
				0.115385
				0.578125
				0.613445
				0.43083
				0.528571
				0.227642
				0.225806
				0.496104
				0.157895
				0.591549
				0.303249
				0.291667
				0.454545
				0.506667
				0.762605
				0.602941
				0.456522
				0.665217
				0.457143
				0.636054
				0.374359
				0.56701
				0.452381
				0.508711
				0.565217
				0.333333
				0.600683
				0.4375
				0.298507
				0.5
				0.322581
				0.696154
				0.482353
				0.232558
				0.348837
				0.593985
				0.395522
				0.181818
				0.566667
				0.432432
				0.619048
				0.409091
				0.702632
				0.395683
				0.5
				0.420561
				0.625
				0.412017
				0.528053
				0.276316
				0.451613
				0.525346
				0.235521
				0.541485
				0.13253
				0.555556
				0.616667
				0.360465
				0.513274
				0.193548
				0.306818
				0.578313
				0.418605
				0.353846
				0.413043
				0.347368
				0.405405
				0.724719
				0.358696
				0.293103
				0.662393
				0.605263

## Sheet: matscience
kde_F	kde_M	rep_prob_F	kde_x	rep_prob_M
0.157601	0.0186289	0.459259	0	0.771647
0.158609	0.027818	0.461538	0.01	0.518072
0.156594	0.0392598	0.64411	0.02	0.311475
0.152155	0.0524209	0.130977	0.03	0.627002
0.146099	0.0663184	0.737571	0.04	0.296053
0.139343	0.0796631	0.618834	0.05	0.671296
0.132793	0.0911409	0.215278	0.06	0.687243
0.127257	0.0997617	0.372781	0.07	0.707746
0.123369	0.105164	0.576779	0.08	0.593882
0.121574	0.107767	0.472727	0.09	0.396277
0.122137	0.108728	0.629482	0.1	0.349398
0.125193	0.109696	0.593137	0.11	0.603896
0.130812	0.112475	0.409806	0.12	0.61828
0.139062	0.11866	0.568922	0.13	0.364583
0.15005	0.129344	0.483871	0.14	0.457627
0.163941	0.144943	0.501859	0.15	0.508159
0.180943	0.165161	0.259259	0.16	0.508591
0.201268	0.189116	0.682965	0.17	0.364516
0.225077	0.215582	0.589602	0.18	0.496063
0.25244	0.243336	0.480132	0.19	0.392523
0.283302	0.271491	0.301957	0.2	0.784902
0.317495	0.299722	0	0.21	0.671196
0.354772	0.328299	0.637168	0.22	0.564706
0.39488	0.357898	0.386364	0.23	0.796501
0.437648	0.389264	0.570681	0.24	0.54927
0.483072	0.422863	0.408759	0.25	0.621622
0.53138	0.458663	0.499333	0.26	0.528351
0.583059	0.496168	0.437071	0.27	0.564103
0.638835	0.534686	0.687831	0.28	0.594697
0.699604	0.573762	0.573487	0.29	0.469697
0.766334	0.613579	0.560311	0.3	0.685567
0.839934	0.655163	0.539007	0.31	0.67757
0.921128	0.700293	0.432432	0.32	0.305344
1.01034	0.751139	0.44898	0.33	0.680197
1.10761	0.809761	0.576271	0.34	0.456395
1.21254	0.877668	0.575758	0.35	0.771069
1.32422	0.955594	0.641811	0.36	0.55848
1.44133	1.04354	0.479592	0.37	0.48
1.56205	1.141	0.426621	0.38	0.542079
1.68423	1.2472	0.390244	0.39	0.506173
1.80543	1.36127	0.757282	0.4	0.568182
1.92313	1.48206	0.703661	0.41	0.485149
2.0349	1.60795	0.589286	0.42	0.502347
2.13863	1.73651	0.582609	0.43	0.338843
2.23278	1.86444	0.522989	0.44	0.680233
2.31651	1.98781	0.519582	0.45	0.565625
2.38982	2.10271	0.558824	0.46	0.635081
2.45345	2.20607	0.628533	0.47	0.372263
2.50874	2.29648	0.651801	0.48	0.434783
2.55728	2.37462	0.272177	0.49	0.570432
2.60055	2.44316	0.452191	0.5	0.628975
2.63953	2.50613	0.594118	0.51	0.398601
2.6744	2.56783	0.471616	0.52	0.305882
2.70439	2.63169	0.670886	0.53	0.46
2.72784	2.69928	0.578358	0.54	0.53668
2.74237	2.7699	0.534884	0.55	0.647482
2.74527	2.84063	0.441202	0.56	0.587393
2.73396	2.90693	0.664596	0.57	0.424812
2.70633	2.96349	0.570397	0.58	0.614016
2.66111	3.00494	0.345455	0.59	0.442308
2.59801	3.02643	0.598639	0.6	0.548387
2.51774	3.02374	0.319149	0.61	0.588889
2.4218	2.99332	0.631579	0.62	0.632576
2.31232	2.9324	0.567474	0.63	0.519737
2.19169	2.83935	0.455497	0.64	0.642169
2.06239	2.7142	0.367568	0.65	0.571918
1.92673	2.55922	0.558011	0.66	0.4625
1.78679	2.37916	0.451327	0.67	0.731638
1.64438	2.18086	0.491379	0.68	0.357143
1.5011	1.97236	0.26087	0.69	0.4625
1.35844	1.76176	0.520642	0.7	0.708437
1.21781	1.55608	0.359649	0.71	0.730114
1.08063	1.36064	0.434783	0.72	0.255034
0.948327	1.1789	0.718545	0.73	0.653707
0.822331	1.01279	0.482456	0.74	0.193548
0.703984	0.863113	0.703704	0.75	0.231076
0.594479	0.730006	0.524194	0.76	0.528226
0.494781	0.613186	0.368852	0.77	0.622124
0.405557	0.512044	0.431818	0.78	0.0825
0.327135	0.425662	0.676301	0.79	0.422222
0.259495	0.35282	0.695431	0.8	0.527027
0.202283	0.29204	0.560606	0.81	0.52381
0.154857	0.241668	0.457249	0.82	0.50165
0.116351	0.199975	0	0.83	0.661565
0.0857456	0.165276	0.371134	0.84	0.455607
0.0619441	0.136045	0.608333	0.85	0.636601
0.0438421	0.11103	0.641732	0.86	0.675229
0.0303845	0.0893244	0.546433	0.87	0.48
0.0206091	0.0703838		0.88	0.472362
0.0136742	0.0539686		0.89	0.539749
0.00887122	0.0400292		0.9	0.538827
0.00562491	0.0285699		0.91	0.719888
0.00348439	0.0195362		0.92	0.604863
0.00210792	0.0127535		0.93	0.5625
0.00124495	0.00792598		0.94	0.507282
0.000717594	0.00467893		0.95	0.266667
0.000403565	0.00261912		0.96	0.415385
0.000221382	0.00138833		0.97	0.382353
0.000118429	0.00069615		0.98	0.362944
6.17687e-05	0.000329931		0.99	0.448718
				0.669838
				0.362069
				0.65328
				0.62069
				0.654192
				0.738731
				0.439655
				0.428571
				0.455026
				0.507903
				0.456446
				0.515748
				0.61828
				0.596107
				0.559118
				0.60355
				0.39726
				0.581395
				0.691954
				0.544474
				0.485944
				0.472973
				0.282313
				0.6
				0.0668874
				0.733377
				0.581081
				0.224806
				0.661074
				0.623047
				0.354839
				0.709046
				0.671785
				0.644478
				0.481297
				0.464107
				0.647399
				0.473233
				0.54955
				0.590361
				0.652539
				0.542553
				0.147059
				0.25
				0.711993
				0.633136
				0.510417
				0.206731
				0.543353
				0.460274
				0.397436
				0.628713
				0.575207
				0.551257
				0.595908
				0.616057
				0.688442
				0.429448
				0.491803
				0.534743
				0.541985
				0.409326
				0.645875
				0.524691
				0.666667
				0.597724
				0.640553
				0.546763
				0.61461
				0.72381
				0.690476
				0.582305
				0.857744
				0.322314
				0.687143
				0.585443
				0.493793
				0.359736
				0.551282
				0.489209
				0.570136
				0.497573
				0.4192
				0.614286
				0.527607
				0.658346
				0.752294
				0.646532
				0.625201
				0.207447
				0.530973
				0.37561
				0.312347
				0.550152
				0.364991
				0.578199
				0.661775
				0.676796
				0.492958
				0.198372
				0.536993
				0.671672
				0.569827
				0.461538
				0.65
				0.645582
				0.520833
				0.721184
				0.497817
				0.27907
				0.447154
				0.653028
				0.567251
				0.590164
				0.578526
				0.53668
				0.323077
				0.589099
				0.639474
				0.787671
				0.27451
				0.642857
				0.493151
				0.436975
				0.489933
				0.656918
				0.502627
				0.64526
				0.729864
				0.654378
				0.438776
				0.693312
				0.416667
				0.674457
				0.632143
				0.67052
				0.362745
				0.488506
				0.57478
				0.546296
				0.579268
				0.465909
				0.467043
				0.287879
				0.534653
				0.581081
				0.47619
				0.542065
				0.713992
				0.597561
				0.727015
				0.653125
				0.525253
				0.612871
				0.576923
				0.716867
				0.325
				0.5625
				0.737695
				0.573643
				0.526984
				0.340745
				0.764356
				0.42236
				0.446556
				0.0675676
				0.66719
				0.460526
				0.719149
				0.622801
				0.578014
				0.582621
				0.413793
				0.478715
				0.540214
				0.41791
				0.502752
				0.625387
				0.5
				0.636656
				0.576577
				0.384615
				0.580645
				0.680203
				0.670487
				0.689335
				0.709037
				0.380952
				0.240862
				0.6
				0.348875
				0.626214
				0.535007
				0.82746
				0.545886
				0.640531
				0.44
				0.492754
				0.554795
				0.550877
				0.445238
				0.573892
				0.467153
				0.633508
				0.340741
				0.565217
				0.6
				0.409639
				0.520118
				0.655449
				0.533875
				0.555351
				0.591296
				0.697368
				0.557143
				0.865191
				0.596639
				0.620339
				0.65638
				0.5
				0.492683
				0.586207
				0.480519
				0.705678
				0.425926
				0.431373
				0.430556
				0.424242
				0.561702
				0.649351
				0.443182
				0.406863
				0.623377
				0.606957
				0.387097
				0.62069
				0.46798
				0.5919
				0.552511
				0.803259
				0.395631
				0.281553
				0.583333
				0.522533
				0.467742
				0.538606
				0.298701
				0.737705
				0.174342
				0.71345
				0.679487
				0.501718
				0.39823
				0.410811
				0.645105
				0.571795
				0.628289
				0.457565
				0.681214
				0.451104
				0.510791
				0.603053
				0.0722222
				0.753526
				0.663492
				0.470874
				0.591398
				0.609375
				0.244939
				0.647059
				0.826023
				0.608197
				0.50463
				0.585242
				0.539185
				0.685053
				0.461538
				0.576087
				0.684169
				0.678363
				0.735731
				0.682831
				0.674242
				0.584699
				0.5
				0.204343
				0.610701
				0.516484
				0.637519
				0.61435
				0.782583
				0.639024
				0.699203
				0.443287
				0.292683
				0.729691
				0.629781
				0.602941
				0.468227
				0.644013
				0.265306
				0.423077
				0.641341
				0.464481
				0.506173
				0.629939
				0.610063
				0.392523
				0.569401
				0.729084
				0.190476
				0.670051
				0.657534
				0.574173
				0.603939
				0.467532
				0.602356
				0.593692
				0.752508
				0.398892
				0.579897
				0.504202
				0.406015
				0.502778
				0.596491
				0.665123
				0.709278
				0.486188
				0.401042
				0.654867
				0.313725
				0.646164
				0.30137
				0.457831
				0.597365
				0.456731
				0.615721
				0.120988
				0.509174
				0.496746
				0.386831
				0.582734
				0.630952
				0.484706
				0.648649
				0.760383
				0.642857
				0.494037
				0.602804
				0.65283
				0.621951
				0.468254
				0.310345
				0.544872
				0.371429
				0.601375

## Sheet: molbio
kde_F	kde_M	rep_prob_F	kde_x	rep_prob_M
0.00725389	0.0283326	0.299517	0	0.518145
0.0121732	0.0362075	0.517647	0.01	0.642384
0.0193883	0.0440662	0.425339	0.02	0.568093
0.0294073	0.0516123	0.385417	0.03	0.524096
0.0426721	0.058766	0.474886	0.04	0.513029
0.059592	0.0655452	0.238636	0.05	0.459459
0.0806705	0.0718705	0.351485	0.06	0.472441
0.106704	0.0774579	0.38	0.07	0.515397
0.138959	0.081952	0.311355	0.08	0.411964
0.179204	0.0853352	0.477679	0.09	0.539455
0.229475	0.0884716	0.445783	0.1	0.35443
0.291569	0.0935116	0.205882	0.11	0.456667
0.366388	0.10389	0.445946	0.12	0.578207
0.453388	0.123814	0.629496	0.13	0.408805
0.550398	0.157396	0.211538	0.14	0.6215
0.65395	0.207737	0.313253	0.15	0.564663
0.760069	0.276283	0.0862069	0.16	0.462037
0.865226	0.362554	0.450382	0.17	0.229947
0.967122	0.464156	0.27907	0.18	0.533917
1.06503	0.576888	0.532967	0.19	0.246201
1.15971	0.694924	0.377358	0.2	0.398496
1.25303	0.811301	0.480226	0.21	0.495268
1.34767	0.919046	0.394737	0.22	0.532895
1.44699	1.01301	0.339207	0.23	0.441901
1.55494	1.09193	0.305556	0.24	0.527197
1.67592	1.15961	0.393939	0.25	0.310345
1.81418	1.22455	0.457718	0.26	0.209677
1.97275	1.29747	0.383212	0.27	0.685613
2.1521	1.38792	0.474359	0.28	0.569061
2.34904	1.50108	0.38806	0.29	0.50885
2.55625	1.63636	0.293651	0.3	0.225806
2.76295	1.78797	0.492982	0.31	0.626667
2.95654	1.9472	0.318182	0.32	0.445161
3.12481	2.10535	0.531646	0.33	0.495289
3.25816	2.25621	0.357143	0.34	0.469388
3.35117	2.39754	0.461538	0.35	0.247967
3.40328	2.53107	0.378698	0.36	0.466245
3.41844	2.66125	0.422619	0.37	0.409836
3.40395	2.79311	0.478947	0.38	0.400733
3.36883	2.93003	0.425532	0.39	0.435897
3.32185	3.07218	0.315315	0.4	0.398406
3.26988	3.21612	0.488095	0.41	0.455285
3.21647	3.35544	0.325397	0.42	0.344828
3.16136	3.48172	0.342466	0.43	0.480144
3.10076	3.58529	0.508197	0.44	0.425
3.02837	3.65569	0.271605	0.45	0.470817
2.93685	3.68237	0.362637	0.46	0.56305
2.81941	3.65616	0.453333	0.47	0.394366
2.67113	3.5717	0.314433	0.48	0.561086
2.48994	3.42979	0.277372	0.49	0.414094
2.27723	3.23863	0.219298	0.5	0.414141
2.03805	3.01252	0.273632	0.51	0.477912
1.78091	2.76829	0.451389	0.52	0.479701
1.51691	2.52069	0.446154	0.53	0.30303
1.25849	2.27886	0.321839	0.54	0.238095
1.01771	2.04554	0.440741	0.55	0.402135
0.804509	1.81933	0.234043	0.56	0.304348
0.62542	1.59857	0.39726	0.57	0.428571
0.482869	1.38456	0.492063	0.58	0.221344
0.37537	1.18238	0.267857	0.59	0.27957
0.298415	0.999016	0.397619	0.6	0.351562
0.245759	0.840128	0.736111	0.61	0.451049
0.210754	0.707555	0.315951	0.62	0.451613
0.187396	0.598784	0.16129	0.63	0.461257
0.170953	0.508426	0.403226	0.64	0.490688
0.158169	0.430584	0.160714	0.65	0.486364
0.147149	0.36084	0.4125	0.66	0.508571
0.137055	0.297128	0.290837	0.67	0.435393
0.127718	0.239491	0.355056	0.68	0.363208
0.119242	0.189182	0.549127	0.69	0.447368
0.111671	0.147625	0.383562	0.7	0.516291
0.104777	0.11561	0.459821	0.71	0.220339
0.0980277	0.0929208	0.5	0.72	0.47619
0.0907308	0.0783729	0.344538	0.73	0.298246
0.0822837	0.0701389	0.670732	0.74	0.432056
0.0724235	0.0661411	0.492228	0.75	0.423077
0.0613533	0.0643677	0.185185	0.76	0.296417
0.0496957	0.0630662	0.348739	0.77	0.559028
0.0382983	0.0608695	0.357143	0.78	0.405666
0.0279823	0.0569068	0.336207	0.79	0.351064
0.0193357	0.0508945	0.427083	0.8	0.192661
0.0126147	0.043143	0.410959	0.81	0.5671
0.00776133	0.0344251	0.408867	0.82	0.325215
0.00449989	0.0257205	0.52356	0.83	0.48827
0.00245724	0.0179205	0.407252	0.84	0.449074
0.00126335	0.0116064	0.515625	0.85	0.544757
0.000611404	0.00696972	0.191781	0.86	0.575985
0.00027848	0.00387269	0.323077	0.87	0.484238
0.000119364	0.00198781	0.535994	0.88	0.5
4.81439e-05	0.000941284	0.349206	0.89	0.443478
1.82714e-05	0.000410756	0.350515	0.9	0.521769
6.5246e-06	0.000165039	0.494774	0.91	0.532821
2.19219e-06	6.10137e-05	0.333333	0.92	0.48
6.93008e-07	2.07425e-05	0.240964	0.93	0.244898
2.06124e-07	6.48184e-06	0.509158	0.94	0.402174
5.76833e-08	1.86116e-06	0.442029	0.95	0.446247
1.51879e-08	4.90901e-07	0.5	0.96	0.543434
3.76245e-09	1.18915e-07	0.513932	0.97	0.481203
8.7694e-10	2.64504e-08	0.174863	0.98	0.36
1.92306e-10	5.40163e-09	0.22449	0.99	0.440594
		0.179577		0.222222
		0.333333		0.339024
		0.391667		0.485366
		0.494949		0.0983607
		0.491597		0.179487
		0.259259		0.18956
		0.424731		0.492806
		0.325		0.385542
		0.363636		0.488327
		0.215385		0.400862
		0.374101		0.409091
		0.247619		0.376577
		0.375904		0.535185
		0.258621		0.545455
		0.343434		0.668598
		0.168		0.37037
		0.456929		0.466882
		0.363636		0.431818
		0.379679		0.574757
		0.437071		0.211111
		0.433333		0.411255
		0.53152		0.561151
		0.315217		0.239506
		0.45045		0.0222222
		0.335526		0.30719
		0.374582		0.506667
		0.263158		0.315152
		0.42328		0.32767
		0.461538		0.538793
		0.326531		0.435484
		0.230769		0.565789
		0.359375		0.254902
		0.491228		0.445698
		0.305936		0.800344
		0.359281		0.631148
		0.131188		0.455224
		0.406667		0.529412
		0.439024		0.365854
		0.476987		0.555556
		0.442424		0.546893
		0.357143		0.288344
		0.307018		0.418182
		0.460385		0.622935
		0.393617		0.435897
		0.163683		0.472376
		0.595804		0.175
		0.233645		0.412731
		0.334755		0.601399
		0.275862		0.440141
		0.393035		0.418675
				0.336634
				0.511364
				0.487179
				0.669059
				0.635556
				0.366667
				0.593264
				0.420091
				0.525126
				0.47619
				0.416031
				0.439803
				0.505747
				0.283784
				0.420118
				0.477341
				0.666667
				0.378049
				0.324324
				0.430233
				0.493827
				0.529319
				0.408273
				0.230769
				0.486348
				0.259843
				0.428571
				0.378585
				0.348243
				0.481818
				0.491108
				0.531915
				0.489816
				0.544715
				0.234568
				0.307692
				0.51
				0.378486
				0.196078
				0.441176
				0.412533
				0.503257
				0.461459
				0.337838
				0.480422
				0.442897
				0.49863
				0.573651
				0.563136
				0.453947
				0.383562
				0.478982
				0.731086
				0.371795
				0.482203
				0.505669
				0.382353
				0.350725
				0.396789
				0.381753
				0.458432
				0.56794
				0.447761
				0.383513
				0.402889
				0.512315
				0.455026
				0.227273
				0.264706
				0.527778
				0.482759
				0.412935
				0.305344
				0.1
				0.241667
				0.364706
				0.251908
				0.540505
				0.5
				0.273469
				0.276596
				0.267327
				0.367188
				0.403727
				0.233333
				0.420048
				0.367347
				0.438462
				0.376289
				0.323967
				0.444795
				0.33871
				0.318584
				0.466368
				0.581818
				0.579174
				0.436416
				0.331361
				0.227941
				0.550847
				0.313433
				0.505447
				0.297101
				0.292958
				0.46
				0.326531
				0.34
				0.469501
				0.357759
				0.365497
				0.476623
				0.463768
				0.380645
				0.381306
				0.0625
				0.4
				0.608156
				0.47619
				0.396705
				0.558442
				0.360849
				0.526316
				0.567308
				0.321429
				0.405941
				0.509804
				0.497427
				0.318471
				0.450867
				0.493097
				0.486486
				0.339437
				0.325926
				0.363014
				0.373832
				0.346008
				0.495475
				0.43235
				0.329377
				0.504983
				0.566176
				0.48764
				0.444444
				0.301961
				0.614094
				0.258065
				0.650602
				0.411713
				0.455446
				0.455882
				0.242424
				0.47561
				0.205882
				0.3
				0.466527
				0.471963
				0.589831
				0.391304
				0.533333
				0.25387
				0.336538
				0.640741
				0.3
				0.483516
				0.546875
				0.771505
				0.505155
				0.566591
				0.516588
				0.337731
				0.520436
				0.444444
				0.299145
				0.342175
				0.330769
				0.388889
				0.376404
				0.468948
				0.342466
				0.416667
				0.424242
				0.529762
				0.3625
				0.376623
				0.448454
				0.444867
				0.396825
				0.24557
				0.429739
				0.547619
				0.563636
				0.637209
				0.564499
				0.509554
				0.402844
				0.417874
				0.490196
				0.510612
				0.478056
				0.467301
				0.213043
				0.446809
				0.485714
				0.260606
				0.474832
				0.446429
				0.359447
				0.312139
				0.363181
				0.157303
				0.456456
				0.400239
				0.351682
				0.5
				0.33427
				0.543956
				0.342857
				0.460317
				0.51751
				0.340426
				0.399072
				0.408163
				0.271186
				0.465645
				0.310638
				0.489387
				0.274336
				0.502991
				0.380952
				0.440806
				0.417197
				0.57047
				0.357868
				0.424476
				0.425824
				0.511628
				0.232
				0.495367
				0.364896
				0.375
				0.481361
				0.360656
				0.426136
				0.413354
				0.333333
				0.454082
				0.590659
				0.194175
				0.487654
				0.520221
				0.584795
				0.4
				0.569177
				0.4
				0.473684
				0.477444
				0.32493
				0.375
				0.291829
				0.426471
				0.321918
				0.351064
				0.184211
				0.436482
				0.285714
				0.252525
				0.454545
				0.488934
				0.357616
				0.612016
				0.4375
				0.410309
				0.44697

## Sheet: chemeng
kde_F	kde_M	rep_prob_F	kde_x	rep_prob_M
0.00335747	0.00641103	0.428571	0	0.574257
0.00561512	0.0110187	0.611621	0.01	0.666667
0.00902762	0.0174146	0.450292	0.02	0.609785
0.013961	0.0253606	0.666667	0.03	0.64497
0.0207834	0.034129	0.558074	0.04	0.326797
0.0298117	0.0426185	0.493188	0.05	0.648352
0.0412517	0.0496757	0.652866	0.06	0.650633
0.055145	0.0545004	0.5	0.07	0.589342
0.0713403	0.0569436	0.656766	0.08	0.448179
0.0894988	0.0575615	0.464286	0.09	0.366197
0.109139	0.0574284	0.277778	0.1	0.527778
0.129711	0.0578365	0.435612	0.11	0.523529
0.150687	0.0600283	0.5	0.12	0.389831
0.171647	0.0650402	0.51755	0.13	0.518519
0.19235	0.0736332	0.4375	0.14	0.485437
0.212799	0.0862309	0.280488	0.15	0.527027
0.233287	0.102787	0.521127	0.16	0.635953
0.254446	0.122581	0.403226	0.17	0.527108
0.277284	0.144043	0.373984	0.18	0.509202
0.303171	0.164817	0.430939	0.19	0.545872
0.333761	0.182202	0.326531	0.2	0.543478
0.370812	0.193949	0.62963	0.21	0.578125
0.415921	0.199114	0.664495	0.22	0.46988
0.470228	0.198598	0.488722	0.23	0.540816
0.534167	0.195171	0.524548	0.24	0.435967
0.607372	0.193009	0.608295	0.25	0.666667
0.688758	0.197008	0.508333	0.26	0.672566
0.776805	0.212021	0.432886	0.27	0.482234
0.86993	0.242048	0.507508	0.28	0.561404
0.966858	0.2894	0.184211	0.29	0.672078
1.06686	0.354	0.353846	0.3	0.514423
1.16981	0.433195	0.511327	0.31	0.494186
1.27602	0.52233	0.315789	0.32	0.641026
1.386	0.615997	0.584746	0.33	0.632653
1.50013	0.709506	0.384615	0.34	0.494624
1.61843	0.800006	0.357576	0.35	0.491339
1.74044	0.88696	0.352381	0.36	0.558621
1.86519	0.972036	0.6	0.37	0.661232
1.99137	1.05863	0.551724	0.38	0.725564
2.11742	1.15112	0.478261	0.39	0.524272
2.2418	1.25391	0.511811	0.4	0.431507
2.36312	1.3703	0.456897	0.41	0.547368
2.48028	1.50168	0.342105	0.42	0.48951
2.59239	1.64756	0.62916	0.43	0.466667
2.69866	1.80664	0.208955	0.44	0.555147
2.79815	1.97813	0.589474	0.45	0.454212
2.88944	2.16205	0.736842	0.46	0.611408
2.9705	2.35795	0.482456	0.47	0.611613
3.03875	2.56283	0.423729	0.48	0.571429
3.09134	2.77003	0.502392	0.49	0.336898
3.12566	2.97033	0.435737	0.5	0.390909
3.13992	3.15499	0.580311	0.51	0.603325
3.13343	3.3183	0.515464	0.52	0.620795
3.10668	3.45783	0.451923	0.53	0.585242
3.06086	3.5723	0.27907	0.54	0.150943
2.99731	3.65877	0.401786	0.55	0.383673
2.91682	3.71181	0.536424	0.56	0.547146
2.81935	3.72541	0.591716	0.57	0.654237
2.70413	3.6966	0.530612	0.58	0.555556
2.57019	3.62825	0.345238	0.59	0.570384
2.41719	3.52901	0.391061	0.6	0.608696
2.24613	3.40981	0.582734	0.61	0.195122
2.05984	3.27854	0.586592	0.62	0.552239
1.86293	3.13589	0.415385	0.63	0.443836
1.66128	2.97488	0.394737	0.64	0.652482
1.46131	2.78471	0.447761	0.65	0.492063
1.26913	2.5572	0.530864	0.66	0.514451
1.08976	2.29245	0.27957	0.67	0.37931
0.926704	2.00074	0.441176	0.68	0.605459
0.781806	1.69994	0.527027	0.69	0.669725
0.655354	1.40989	0.126761	0.7	0.656033
0.546411	1.14668	0.492212	0.71	0.53733
0.453237	0.919288	0.302326	0.72	0.621212
0.373727	0.729388	0.527778	0.73	0.549091
0.305785	0.573597	0.492401	0.74	0.526119
0.247588	0.446532	0.710526	0.75	0.690313
0.197718	0.343222	0.618182	0.76	0.593333
0.155165	0.260228	0.554348	0.77	0.518519
0.119235	0.195559	0.593429	0.78	0.408163
0.0894154	0.147927	0.586301	0.79	0.555556
0.0652413	0.115921	0.588957	0.8	0.434125
0.0461979	0.0974398	0.469697	0.81	0.611307
0.03168	0.0895015	0.601974	0.82	0.534653
0.0210017	0.0883738	0.606178	0.83	0.651198
0.0134406	0.089995	0.564663	0.84	0.472826
0.00829452	0.0906176	0.384615	0.85	0.590437
0.00493149	0.0875375	0.384615	0.86	0.586207
0.00282273	0.0796441	0.552	0.87	0.720789
0.00155459	0.0675227		0.88	0.587912
0.000823406	0.0530112		0.89	0.456522
0.00041928	0.0383931		0.9	0.755233
0.000205188	0.0255882		0.91	0.607207
9.64824e-05	0.0156678		0.92	0.483974
4.35814e-05	0.00880316		0.93	0.571429
1.89075e-05	0.00453476		0.94	0.61745
7.87743e-06	0.00214025		0.95	0.836228
3.15133e-06	0.000924993		0.96	0.579618
1.21036e-06	0.00036593		0.97	0.646972
4.46278e-07	0.000132463		0.98	0.441441
1.57954e-07	4.38645e-05		0.99	0.425197
				0.227273
				0.214286
				0.648464
				0.556235
				0.547511
				0.427083
				0.567308
				0.672304
				0.520221
				0.321739
				0.519841
				0.361111
				0.62963
				0.516008
				0.563686
				0.582353
				0.54
				0.576271
				0.532787
				0.59854
				0.704453
				0.625259
				0.376471
				0.861345
				0.553903
				0.675879
				0.44186
				0.512821
				0.352941
				0.533981
				0.625
				0.474249
				0.37931
				0.645793
				0.727328
				0.584906
				0.540404
				0.549085
				0.572016
				0.475983
				0.482759
				0.559871
				0.662791
				0.396552
				0.371429
				0.568421
				0.551351
				0.680672
				0.324675
				0.449438
				0.584814
				0.518817
				0.662121
				0.205645
				0.478873
				0.333333
				0.647321
				0.679144
				0.617284
				0.401274
				0.5762
				0.539726
				0.463054
				0.5
				0.58156
				0.580737
				0.511111
				0.510689
				0.59436
				0.538043
				0.65528
				0.63587
				0.596708
				0.535593
				0.5625
				0.522843
				0.390244
				0.588889
				0.589372
				0.457143
				0.451872
				0.629482
				0.546053
				0.212766
				0.497778
				0.595745
				0.5
				0.413793
				0.648649
				0.489796
				0.58042
				0.552846
				0.557769
				0.505906
				0.451613
				0.440397
				0.473262
				0.349398
				0.56962
				0.612466
				0.349206
				0.65832
				0.539326
				0.44898
				0.578049
				0.419355
				0.511628
				0.402299
				0.729927
				0.60815
				0.610482
				0.461538
				0.458647
				0.857143
				0.675817
				0.592784
				0.583893
				0.607843
				0.519417
				0.521531
				0.698312
				0.689177
				0.868417
				0.606061
				0.662207
				0.586592
				0.263736
				0.641095
				0.421348
				0.52451
				0.49697
				0.40413
				0.645598
				0.590625
				0.644737
				0.635231
				0.549072
				0.407407
				0.347826
				0.593137
				0.493827
				0.169903
				0.657174
				0.665451
				0.314286
				0.508475
				0.435897
				0.570093
				0.518519
				0.547085
				0.4375
				0.646724
				0.492857
				0.553323
				0.561265
				0.658065
				0.526652
				0.574074
				0.669323
				0.380282
				0.436782
				0.721649
				0.599673
				0.651007
				0.457143
				0.708571
				0.627273
				0.678035
				0.666667
				0.452055
				0.723729
				0.616883
				0.579407
				0.547945
				0.557692
				0.297297
				0.517367
				0.478723
				0.67668
				0.111111
				0.392157
				0.597531
				0.534591
				0.569405
				0.497006
				0.544554
				0.345588
				0.466887
				0.617769
				0.555556
				0.610714
				0.555556
				0.57967
				0.639831
				0.508651
				0.69375
				0.725738
				0.343137
				0.198198
				0.448276
				0.727273
				0.503356
				0.703297
				0.568421
				0.4175
				0.474886
				0.628697
				0.700997
				0.539554
				0.397849
				0.542722
				0.545064
				0.428571
				0.6
				0.581197
				0.50838
				0.540603
				0.58
				0.64881
				0.626214
				0.569416
				0.673489
				0.517007
				0.487013
				0.694896
				0.496063
				0.496894
				0.226415
				0.541922
				0.0588235
				0.665
				0.61512
				0.609195
				0.511905
				0.722388
				0.654605
				0.450893
				0.659021
				0.575342
				0.654229
				0.627792
				0.628242
				0.448598
				0.507246
				0.746988
				0.491803
				0.521084
				0.67581
				0.557377
				0.492813
				0.631579
				0.661417
				0.492537
				0.679487
				0.693878
				0.660185
				0.582888
				0.510612
				0.558442
				0.644689
				0.566434
				0.379421
				0.563107
				0.674074
				0.574468
				0.756098
				0.588235
				0.62585
				0.764706
				0.569832
				0.645455
				0.590164
				0.383562
				0.662162
				0.462366
				0.544379
				0.448864
				0.493056
				0.665362
				0.463855
				0.587248
				0.614907
				0.602857
				0.640756
				0.502222
				0.659574
				0.591615
				0.565574
				0.668354
				0.634969
				0.518182
				0.576577
				0.444444
				0.602996
				0.339286
				0.4375
				0.313084
				0.5
				0.521212
				0.263636
				0.559406
				0.314286
				0.611765
				0.677477
				0.6
				0.514286
				0.569231
				0.57764
				0.492958
				0.469388
				0.602273
				0.564103
				0.638655
				0.584158
				0.555556
				0.614304
				0.319149
				0.679856
				0.513514
				0.582734
				0.798046
				0.387597
				0.576923
				0.489933
				0.482143
				0.583942
				0.52
				0.671429
				0.537931
				0.485207
				0.661654
				0.59132
				0.599628
				0.238095
				0.488722
				0.270833
				0.457143
				0.646532
				0.459941
				0.432432
				0.636872
				0.608108
				0.619403
				0.5
				0.64924
				0.56812
				0.412935
				0.635965
				0.366667
				0.36
				0.395833
				0.409524
				0.635417
				0.510121
				0.388889
				0.657534
				0.6
				0.545752
				0.5
				0.523207
				0.346154
				0.5
				0.556497
				0.693878
				0.440594
				0.634078
				0.419847
				0.550802
				0.413793
				0.555556
				0.570423
				0.752896
				0.503268
				0.454839
				0.505155
				0.53913
				0.414634
				0.367347
				0.5
				0.552239
				0.506536
				0.361111
				0.580645
				0.329268
				0.602317
				0.431624
				0.711921
				0.660156
				0.601958
				0.690083
				0.421277
				0.627027
				0.584795
				0.646322
				0.747475
				0.467005
				0.588235
				0.457317
				0.600671
				0.514085
				0.641026
				0.596443
				0.39726
				0.695652
				0.688841
				0.567568
				0.35
				0.622807
				0.624742
				0.5
				0.506494
				0.0740741
				0.468085
				0.648953
				0.577002
				0.439024
				0.552381
				0.613924
				0.552632
				0.515957
				0.588235
				0.463768
				0.6
				0.621145
				0.654439
				0.588957
				0.455446
				0.5
				0.562937
				0.531915
				0.611111
				0.440909
				0.529412
				0.53211
				0.54955
				0.367647
				0.632653
				0.7
				0.637736
				0.510204
				0.678429
				0.503464
				0.488263
				0.532258
				0.632558

## Sheet: chemistry
kde_F	kde_M	rep_prob_F	kde_x	rep_prob_M
0.00261772	0.0068042	0.51074	0	0.597403
0.00481952	0.0114257	0.484043	0.01	0.57971
0.00847599	0.0178658	0.619048	0.02	0.424779
0.0142453	0.0261229	0.596026	0.03	0.569767
0.0228912	0.0358748	0.587549	0.04	0.530488
0.0351931	0.0464875	0.486726	0.05	0.455927
0.0518051	0.0571226	0.54955	0.06	0.593863
0.073085	0.0669224	0.386905	0.07	0.394737
0.0989337	0.0752119	0.4	0.08	0.283582
0.128701	0.0816483	0.225806	0.09	0.540146
0.161205	0.0862697	0.37037	0.1	0.257485
0.194903	0.0894661	0.52981	0.11	0.424419
0.228176	0.0919396	0.412698	0.12	0.737024
0.259688	0.0947037	0.364318	0.13	0.369565
0.288705	0.0990805	0.676301	0.14	0.5
0.315278	0.106583	0.644737	0.15	0.675203
0.340227	0.118618	0.394737	0.16	0.336957
0.364924	0.136095	0.573913	0.17	0.489865
0.390929	0.159156	0.453333	0.18	0.513353
0.419612	0.187198	0.494737	0.19	0.491304
0.451873	0.219216	0.550239	0.2	0.5
0.488054	0.254247	0.503378	0.21	0.539936
0.52806	0.29171	0.366667	0.22	0.671554
0.571657	0.331457	0.229167	0.23	0.580645
0.618834	0.373538	0.332186	0.24	0.477778
0.670136	0.417797	0.597701	0.25	0.561939
0.726873	0.463571	0.660377	0.26	0.604478
0.791151	0.509764	0.437086	0.27	0.366197
0.8657	0.555418	0.431818	0.28	0.555556
0.953482	0.600571	0.537415	0.29	0.282548
1.05711	0.646918	0.435294	0.3	0.568841
1.17816	0.697844	0.481013	0.31	0.649837
1.31647	0.757699	0.739051	0.32	0.477778
1.46967	0.830668	0.358974	0.33	0.58046
1.63311	0.919753	0.537133	0.34	0.57931
1.8003	1.02614	0.559322	0.35	0.5
1.96383	1.14884	0.739812	0.36	0.500945
2.11657	1.28436	0.643678	0.37	0.422907
2.25285	1.42652	0.637931	0.38	0.512438
2.3693	1.56713	0.3	0.39	0.337838
2.46506	1.69815	0.591549	0.4	0.557432
2.54147	1.81482	0.424731	0.41	0.117457
2.60134	1.91837	0.285714	0.42	0.407643
2.64809	2.01635	0.543796	0.43	0.354839
2.68506	2.11986	0.357143	0.44	0.488372
2.71509	2.23868	0.418719	0.45	0.404494
2.74041	2.3765	0.166667	0.46	0.649682
2.76267	2.5286	0.633333	0.47	0.637631
2.78299	2.68309	0.461538	0.48	0.470588
2.80183	2.82524	0.522293	0.49	0.56391
2.81877	2.94297	0.275	0.5	0.525038
2.83231	3.03097	0.354839	0.51	0.375
2.83974	3.09171	0.484848	0.52	0.57764
2.83732	3.13272	0.121212	0.53	0.535088
2.82078	3.1618	0.560773	0.54	0.522727
2.78598	3.18262	0.265306	0.55	0.595611
2.72963	3.19308	0.545455	0.56	0.433333
2.64988	3.187	0.230978	0.57	0.465517
2.54652	3.15785	0.585284	0.58	0.26087
2.42099	3.10183	0.545455	0.59	0.542857
2.27607	3.01859	0.137255	0.6	0.535714
2.11551	2.90973	0.614035	0.61	0.517241
1.94367	2.7767	0.372434	0.62	0.664773
1.76523	2.62014	0.48731	0.63	0.42152
1.58499	2.44111	0.460526	0.64	0.683544
1.40766	2.24306	0.722826	0.65	0.654412
1.23755	2.03277	0.575758	0.66	0.427673
1.07829	1.81946	0.563653	0.67	0.744493
0.932464	1.61244	0.705556	0.68	0.546392
0.801408	1.41888	0.190476	0.69	0.267123
0.685197	1.24266	0.447761	0.7	0.543237
0.582843	1.08462	0.393443	0.71	0.507042
0.492688	0.943545	0.413793	0.72	0.47541
0.412884	0.817366	0.222222	0.73	0.547325
0.341817	0.703964	0.337568	0.74	0.510638
0.278381	0.601621	0.431034	0.75	0.630043
0.222038	0.509131	0.397906	0.76	0.504983
0.172692	0.425702	0.468293	0.77	0.647368
0.130457	0.350777	0.378788	0.78	0.623737
0.0953949	0.283923	0.445946	0.79	0.517431
0.0673285	0.224852	0.625	0.8	0.789855
0.0457571	0.173506	0.505076	0.81	0.620061
0.0298858	0.130013	0.282051	0.82	0.706652
0.0187301	0.0944737	0.443299	0.83	0.54
0.0112495	0.0666539	0.54955	0.84	0.622905
0.00646837	0.0458101	0.611429	0.85	0.445378
0.00355767	0.0307697	0.488889	0.86	0.209302
0.00187044	0.0202018	0.469072	0.87	0.504464
0.000939479	0.0129002	0.569767	0.88	0.605364
0.000450596	0.00793354	0.461538	0.89	0.445378
0.000206289	0.00464123	0.624365	0.9	0.298246
9.01171e-05	0.00255167	0.333333	0.91	0.715862
3.75544e-05	0.00130502	0.355556	0.92	0.409524
1.49257e-05	0.000616115	0.48	0.93	0.468085
5.65637e-06	0.00026705	0.383838	0.94	0.488304
2.04361e-06	0.000105878	0.512596	0.95	0.735135
7.03797e-07	3.83033e-05	0.418182	0.96	0.650725
2.31011e-07	1.2624e-05	0.528571	0.97	0.473684
7.22608e-08	3.78651e-06	0.6	0.98	0.173077
2.15386e-08	1.03295e-06	0.518519	0.99	0.683019
		0.382353		0.630705
		0.688889		0.241071
		0.162162		0.491453
		0.453237		0.48125
		0.493151		0.600832
		0.605634		0.323529
		0.561947		0.520325
		0.502326		0.684211
		0.481818		0.449275
		0.45		0.380062
		0.45098		0.524272
		0.555046		0.39645
		0.528571		0.508108
		0.664778		0.478261
		0.328947		0.435897
		0.628641		0.517857
		0.368794		0.580645
		0.238532		0.40625
		0.704878		0.514124
		0.567073		0.544643
		0.467213		0.452675
		0.253165		0.581448
		0.294118		0.423529
		0.40678		0.413333
		0.314706		0.520661
		0.670732		0.559659
		0.603589		0.616016
		0.438776		0.572973
		0.430939		0.615581
		0.572398		0.534694
		0.438636		0.644518
		0.451613		0.514706
		0.3		0.454545
		0.452174		0.607386
		0.487179		0.444444
		0.342857		0.650284
		0.434783		0.507123
		0.558011		0.630031
		0.47619		0.580882
		0.59322		0.738798
		0.554745		0.562791
		0.647929		0.711663
		0.511111		0.562372
		0.474403		0.419753
		0.553191		0.804018
		0.375		0.578207
		0.637266		0.619643
		0.547804		0.48703
		0.424929		0.357616
		0.513475		0.656947
		0.583942		0.406667
		0.398496		0.449219
		0.603803		0.504673
		0.640425		0.495726
		0.512376		0.509579
		0.553241		0.609603
		0.369159		0.645328
		0.464088		0.455446
		0.406015		0.502674
		0.38806		0.660428
		0.572545		0.549451
		0.577778		0.741906
		0.613636		0.522546
		0.506438		0.606299
		0.528777		0.326923
		0.510769		0.589011
		0.4		0.687011
		0.530075		0.566176
		0.546154		0.530364
		0.512397		0.668598
		0.393939		0.40566
		0.631016		0.527273
		0.378788		0.295455
		0.131757		0.524194
		0.371257		0.634981
		0.347368		0.433213
		0.369048		0.524324
		0.298077		0.645408
		0.58871		0.116279
		0.59661		0.378788
		0.4		0.321168
		0.392		0.610849
		0.55		0.421801
				0.510563
				0.6875
				0.611413
				0.632558
				0.57037
				0.629344
				0.573529
				0.357143
				0.365385
				0.191646
				0.628483
				0.591981
				0.427481
				0.719333
				0.307692
				0.651786
				0.59542
				0.436464
				0.304348
				0.744604
				0.581395
				0.497238
				0.219512
				0.704809
				0.565657
				0.242991
				0.550649
				0.315789
				0.487528
				0.48
				0.494949
				0.61597
				0.695312
				0.55414
				0.542079
				0.644809
				0.596421
				0.185792
				0.638462
				0.385542
				0.5625
				0.408451
				0.423077
				0.461538
				0.514286
				0.519674
				0.373708
				0.559829
				0.418182
				0.589147
				0.702012
				0.338658
				0.577503
				0.712121
				0.517857
				0.672662
				0.611143
				0.583451
				0.573123
				0.695364
				0.565217
				0.5053
				0.477541
				0.429054
				0.594241
				0.48951
				0.427711
				0.352229
				0.438596
				0.48366
				0.688073
				0.438406
				0.40625
				0.552083
				0.452632
				0.611969
				0.594595
				0.522901
				0.453947
				0.517241
				0.378378
				0.487013
				0.504323
				0.616246
				0.567797
				0.634199
				0.671756
				0.696911
				0.404762
				0.680751
				0.491667
				0.550781
				0.582038
				0.548936
				0.368794
				0.51341
				0.4
				0.673469
				0.509202
				0.522876
				0.473973
				0.584906
				0.619231
				0.657718
				0.570929
				0.716981
				0.45
				0.636986
				0.566779
				0.63314
				0.51341
				0.573234
				0.541136
				0.435028
				0.652751
				0.588402
				0.526738
				0.581204
				0.397351
				0.519685
				0.550505
				0.333333
				0.78635
				0.57
				0.392796
				0.366812
				0.714286
				0.477366
				0.540373
				0.539924
				0.351351
				0.523297
				0.652778
				0.525275
				0.647619
				0.410959
				0.466667
				0.40678
				0.630435
				0.506329
				0.709953
				0.408451
				0.626866
				0.620253
				0.51963
				0.563895
				0.577686
				0.666667
				0.401361
				0.610169
				0.524444
				0.771788
				0.582602
				0.727273
				0.486911
				0.0955795
				0.55
				0.66706
				0.416058
				0.5
				0.538354
				0.407186
				0.536585
				0.562152
				0.549801
				0.584746
				0.273438
				0.30719
				0.594549
				0.457627
				0.744681
				0.608939
				0.377049
				0.543767
				0.544757
				0.290698
				0.603015
				0.5
				0.54717
				0.368421
				0.327869
				0.531915
				0.588235
				0.628961
				0.502128
				0.365854
				0.755461
				0.648598
				0.337349
				0.616737
				0.611973
				0.615472
				0.704819
				0.480122
				0.397059
				0.680715
				0.43314
				0.686684
				0.566327
				0.579457
				0.592788
				0.412903
				0.57478
				0.596562
				0.53457
				0.635379
				0.670391
				0.487059
				0.693878
				0.541818
				0.49162
				0.138614
				0.358974
				0.5625
				0.689024
				0.449511
				0.42268
				0.655827
				0.516667
				0.648794
				0.229167
				0.393519
				0.562141
				0.666667
				0.347826
				0.641638
				0.581662
				0.495098
				0.601648
				0.381356
				0.484594
				0.772277
				0.451852
				0.487805
				0.699616
				0.581633
				0.561364
				0.578475
				0.575949
				0.470247
				0.48366
				0.618442
				0.774312
				0.207792
				0.409742
				0.47929
				0.627907
				0.619565
				0.565476
				0.396825
				0.712644
				0.444444
				0.601719
				0.477966
				0.227848
				0.242947
				0.4
				0.578704
				0.627764
				0.419355
				0.545332
				0.609467
				0.54067
				0.609375
				0.704
				0.315789
				0.604317
				0.432258
				0.593164
				0.538462
				0.346154
				0.582329
				0.493007
				0.733981
				0.275229
				0.629213
				0.491124
				0.677343
				0.661765
				0.504065
				0.765079
				0.56338
				0.611399
				0.547786
				0.604494
				0.490566
				0.352459
				0.677804
				0.748858
				0.633188
				0.656151
				0.42437
				0.482759
				0.609375
				0.558052
				0.655348
				0.475113
				0.61413
				0.571633
				0.54902
				0.191919
				0.466667
				0.385714
				0.612667
				0.558118
				0.802752
				0.70356
				0.661692
				0.196429
				0.577061
				0.386029
				0.0673077
				0.409091
				0.4
				0.530435
				0.463186
				0.428571
				0.644836
				0.414634
				0.271028
				0.620939
				0.468085
				0.695599
				0.196013
				0.648649
				0.396694
				0.303571
				0.615784
				0.641026
				0.491228
				0.391129
				0.641221
				0.479239
				0.656069
				0.502222
				0.419355
				0.441767
				0.631579
				0.631016
				0.557339
				0.542553
				0.497207
				0.53886
				0.56
				0.592965
				0.599775
				0.773307
				0.6648
				0.64825
				0.0474227
				0.628664
				0.446945
				0.483871
				0.447917
				0.674352
				0.617089
				0.55646
				0.416036
				0.296
				0.503257
				0.421875
				0.298137
				0.58042
				0.686217
				0.592593
				0.478548
				0.472081
				0.551402
				0.578125
				0.682515
				0.214286
				0.5
				0.357143
				0.453431
				0.560748
				0.64277
				0.565543
				0.57611
				0.553957
				0.621622
				0.310902
				0.283537
				0.626016
				0.523046
				0.577796
				0.543987
				0.590164
				0.537906
				0.473684
				0.595109
				0.591195
				0.521053
				0.630573
				0.642857
				0.482143
				0.409524
				0.401639
				0.434783
				0.4811
				0.442478
				0.436447
				0.674548
				0.508021
				0.517241
				0.666183
				0.744705
				0.302326
				0.551351
				0.783133
				0.617284
				0.678753
				0.404762
				0.66034
				0.807665
				0.457584
				0.503704
				0.5936
				0.515385
				0.634795
				0.460784
				0.509709
				0.627586
				0.491349
				0.627119
				0.688022
				0.315789
				0.488753
				0.557447
				0.591716
				0.368421
				0.574557
				0.306667
				0.138462
				0.368932
				0.347072
				0.406061
				0.514124
				0.661417
				0.467949
				0.52381
				0.68
				0.601504
				0.501166
				0.66221
				0.553812
				0.670232
				0.382353
				0.555773
				0.411765
				0.445851
				0.60034
				0.636656
				0.41958
				0.739713
				0.449275
				0.497409
				0.611367
				0.455556
				0.361702
				0.528926
				0.461538
				0.587156
				0.414894
				0.524324
				0.478261
				0.397959
				0.443223
				0.473684
				0.38843
				0.452514
				0.536866
				0.605096
				0.355311
				0.613636
				0.524476
				0.59973
				0.522523
				0.3375
				0.522388
				0.397059
				0.428571
				0.491124
				0.385057
				0.46648
				0.534884
				0.673062
				0.421053
				0.718391
				0.535593
				0.384615
				0.368421
				0.757972
				0.752868
				0.28
				0.713693
				0.639594
				0.311628
				0.604457
				0.540603
				0.649485
				0.675987
				0.49789
				0.31746
				0.402174
				0.567568
				0.466102
				0.547486
				0.653846
				0.544
				0.408163
				0.5
				0.541502
				0.563492
				0.654804
				0.397849
				0.420398
				0.639706
				0.524675
				0.443182
				0.350877
				0.523529
				0.6289
				0.615461
				0.36
				0.622989
				0.557377
				0.528384
				0.570406
				0.506173
				0.481818
				0.423077
				0.535714
				0.346774
				0.638816
				0.585253
				0.662237
				0.392157
				0.633426
				0.574109
				0.40678
				0.26691
				0.587629
				0.756808
				0.528986
				0.590078
				0.468254
				0.606481
				0.384615
				0.56314
				0.585987
				0.447552
				0.592441
				0.516779
				0.627049
				0.730405
				0.45045
				0.59335
				0.581395
				0.461165
				0.44
				0.43956
				0.233333
				0.487179
				0.473958
				0.40625
				0.241379
				0.574297
				0.440541
				0.538293
				0.575517
				0.655319
				0.573427
				0.587156
				0.453125
				0.628684
				0.407407
				0.485507
				0.350515
				0.588521
				0.28051
				0.464646
				0.472362
				0.496063
				0.701521
				0.50566
				0.619048
				0.557143
				0.597403
				0.518072
				0.686981
				0.56962
				0.490506
				0.507246
				0.517007
				0.244856
				0.407407
				0.561129
				0.64682
				0.68932
				0.502538
				0.643979
				0.549708
				0.0861723
				0.762203
				0.309524
				0.628647
				0.502525
				0.653153
				0.768707
				0.288079
				0.576923
				0.358896
				0.61976
				0.70365
				0.526035
				0.520179
				0.60039
				0.805183
				0.529412
				0.639831
				0.265823
				0.58
				0.634889
				0.45734
				0.4375
				0.405556
				0.491228
				0.461538
				0.705747
				0.72847
				0.4
				0.468284
				0.560472
				0.682292
				0.583333
				0.485669
				0.602941
				0.568008
				0.742337
				0.416129
				0.676171
				0.548387
				0.636691
				0.318681
				0.527778
				0.454545
				0.339901
				0.488076
				0.795711
				0.397436
				0.560284
				0.649718
				0.496732
				0.412338
				0.621673
				0.261905
				0.510638
				0.443503
				0.5
				0.479167
				0.513514
				0.661538
				0.678899
				0.491071
				0.654264
				0.313008
				0.517241
				0.690217
				0.344828
				0.705882
				0.578947
				0.524862
				0.643357
				0.555046
				0.431472
				0.37931
				0.587719
				0.550955
				0.477011
				0.0810811
				0.539535
				0.647594
				0.585987
				0.580365
				0.556802
				0.480519
				0.318841
				0.567839
				0.148148
				0.493506
				0.635
				0.61326
				0.525253
				0.568627
				0.230216
				0.375
				0.462006
				0.646532
				0.582192
				0.276786
				0.594444
				0.575758
				0.728863
				0.505376
				0.731047
				0.649194
				0.455357
				0.505882
				0.598263
				0.561605
				0.61039
				0.479167
				0.586207
				0.688995
				0.594203
				0.715601
				0.582915
				0.279255
				0.630137
				0.558233
				0.603535
				0.532659
				0.610778
				0.587209
				0.233333
				0.462857
				0.6502
				0.352113
				0.74417
				0.496403
				0.554913
				0.499297
				0.47619
				0.624348
				0.481928
				0.56383
				0.708571
				0.494624
				0.581706
				0.62471
				0.533333
				0.509434
				0.238095
				0.513514
				0.47561
				0.51462
				0.458523
				0.27907
				0.618421
				0.389313
				0.552529
				0.634218
				0.413333
				0.710909
				0.618375
				0.541963
				0.510254
				0.512295
				0.58427
				0.47907
				0.351351
				0.628993
				0.492114
				0.726804
				0.637584
				0.486726
				0.509091
				0.555147
				0.699732
				0.36
				0.592751
				0.85
				0.386861
				0.460938
				0.395833
				0.38565
				0.488189
				0.451477
				0.61194
				0.548209
				0.644796
				0.433962
				0.4375
				0.606414
				0.623932
				0.402985
				0.428571
				0.576832
				0.728785
				0.51676
				0.35689
				0.651721
				0.570492
				0.283019
				0.514085
				0.272727
				0.344828
