# Supplementary material for: Differences in Collaboration Patterns across Discipline, Career Stage, and Gender
Source: PLoS Biol. 2016 Nov 4;14(11):e1002573. doi: 10.1371/journal.pbio.1002573 (PMC5096717; doi:10.1371/journal.pbio.1002573)
Supplement: S3 Data — (XLSX) [file pbio.1002573.s020.xlsx]

## Sheet: ecology
conf_lower_y	conf_upper_y	prob_coaus	years	conf_middle_y
0.428575	0.576918	0.494785	0	0.499628
0.408242	0.569325	0.476462	1	0.492741
0.421156	0.567377	0.496221	2	0.49349
0.43244	0.563447	0.490588	3	0.495953
0.431955	0.559778	0.490128	4	0.49703
0.434925	0.552886	0.452766	5	0.495578
0.433687	0.559891	0.451543	6	0.497397
0.428654	0.556705	0.484859	7	0.49696
0.437858	0.556685	0.470668	8	0.49709
0.438314	0.554889	0.464569	9	0.496017
0.438478	0.5626	0.428048	10	0.495705
0.4362	0.557002	0.469554	11	0.496916
0.436787	0.562555	0.4642	12	0.497104
0.423688	0.561544	0.474969	13	0.496414
0.432608	0.552566	0.446476	14	0.495984
0.426056	0.56444	0.5141	15	0.498371
0.429011	0.567819	0.475044	16	0.497552
0.432795	0.557902	0.496362	17	0.494562
0.41748	0.565326	0.460969	18	0.496315
0.418267	0.571781	0.51342	19	0.494192
0.424445	0.566189	0.43361	20	0.492561
0.40559	0.582326	0.462187	21	0.494618
0.406924	0.577785	0.517775	22	0.493284
0.417848	0.5777	0.508669	23	0.492589
0.397217	0.579785	0.51383	24	0.496127
0.411811	0.576694	0.492331	25	0.492257

## Sheet: psychology
conf_lower_y	prob_coaus	conf_middle_y	conf_upper_y	years
0.425139	0.472984	0.486807	0.543149	0
0.428267	0.47095	0.495584	0.569196	1
0.42702	0.519414	0.493254	0.563504	2
0.435499	0.511195	0.497087	0.554715	3
0.429192	0.51201	0.496148	0.562287	4
0.442274	0.471759	0.49743	0.553701	5
0.440615	0.499677	0.496789	0.546095	6
0.435776	0.497765	0.496773	0.557038	7
0.446118	0.494212	0.495346	0.544434	8
0.447104	0.470836	0.49431	0.547647	9
0.45021	0.479975	0.496953	0.552191	10
0.444445	0.447162	0.495362	0.546117	11
0.438934	0.430711	0.49369	0.549459	12
0.439702	0.453795	0.494862	0.556781	13
0.442208	0.452547	0.496218	0.548185	14
0.435394	0.479225	0.493757	0.558307	15
0.440838	0.463477	0.496735	0.547009	16
0.433447	0.4165	0.495243	0.550603	17
0.438614	0.479714	0.49737	0.554432	18
0.437969	0.474204	0.495565	0.563129	19
0.438194	0.465954	0.494769	0.557113	20
0.430587	0.504068	0.496227	0.563972	21
0.426082	0.467487	0.49809	0.565328	22
0.424041	0.4628	0.496828	0.558046	23
0.426117	0.474752	0.495088	0.558743	24
0.430336	0.433068	0.495079	0.557151	25

## Sheet: matscience
conf_lower_y	prob_coaus	conf_middle_y	conf_upper_y	years
0.439768	0.493005	0.493293	0.559769	0
0.439149	0.498283	0.495159	0.557199	1
0.445815	0.465735	0.494239	0.547049	2
0.450046	0.485678	0.496483	0.547412	3
0.452711	0.48728	0.494866	0.538889	4
0.450156	0.505847	0.495368	0.542159	5
0.458187	0.512572	0.496175	0.53437	6
0.459415	0.510329	0.496806	0.537345	7
0.457419	0.500564	0.496412	0.537129	8
0.457569	0.499441	0.498003	0.535567	9
0.458269	0.484827	0.497445	0.533516	10
0.456891	0.49296	0.49617	0.529291	11
0.459482	0.468075	0.496262	0.538416	12
0.463573	0.510001	0.496757	0.536856	13
0.455715	0.48865	0.495459	0.537551	14
0.457556	0.462535	0.495527	0.535203	15
0.456521	0.470477	0.495635	0.537966	16
0.455969	0.460847	0.495781	0.538645	17
0.451868	0.529333	0.494817	0.535547	18
0.447524	0.471057	0.495413	0.540099	19
0.446285	0.475658	0.493003	0.54259	20
0.442348	0.4416	0.49338	0.545271	21
0.441226	0.488225	0.4936	0.543215	22
0.43294	0.458971	0.49289	0.547658	23
0.423939	0.40047	0.489978	0.559035	24
0.415059	0.454864	0.49078	0.563189	25

## Sheet: molbio
conf_lower_y	prob_coaus	conf_middle_y	conf_upper_y	years
0.445945	0.480343	0.497989	0.558627	0
0.427335	0.496817	0.498143	0.565936	1
0.442655	0.48163	0.495522	0.553441	2
0.434367	0.483066	0.498585	0.560697	3
0.436305	0.483461	0.495996	0.560505	4
0.438565	0.490307	0.497931	0.550645	5
0.443723	0.481089	0.495271	0.554386	6
0.446036	0.439405	0.497444	0.546699	7
0.447491	0.444944	0.497057	0.541387	8
0.453818	0.48717	0.497833	0.539246	9
0.447955	0.462875	0.496873	0.544743	10
0.452579	0.483301	0.497784	0.542833	11
0.449689	0.455316	0.498187	0.546315	12
0.457067	0.42313	0.497588	0.533847	13
0.456088	0.448454	0.496412	0.537699	14
0.451671	0.425321	0.497145	0.537572	15
0.455778	0.480108	0.498561	0.539929	16
0.455985	0.417325	0.497343	0.538041	17
0.454256	0.426968	0.496937	0.537928	18
0.456616	0.416834	0.497307	0.535472	19
0.455125	0.425162	0.496505	0.541338	20
0.455139	0.460658	0.49704	0.541828	21
0.457256	0.4686	0.496892	0.537861	22
0.450634	0.449641	0.496483	0.545492	23
0.449028	0.451487	0.495959	0.543202	24
0.443086	0.444334	0.497686	0.553019	25

## Sheet: chemeng
conf_lower_y	prob_coaus	conf_middle_y	conf_upper_y	years
0.436806	0.482664	0.497347	0.564121	0
0.433274	0.477563	0.49705	0.560109	1
0.433479	0.517349	0.496424	0.557795	2
0.438731	0.541092	0.498342	0.551415	3
0.442669	0.491655	0.498141	0.545277	4
0.446622	0.516176	0.497043	0.548586	5
0.448935	0.495746	0.495503	0.54638	6
0.44932	0.488237	0.495722	0.540264	7
0.456602	0.489239	0.49687	0.537202	8
0.454553	0.526888	0.496326	0.541464	9
0.453896	0.474061	0.497299	0.545585	10
0.447017	0.510419	0.496184	0.541868	11
0.450909	0.481094	0.496181	0.538381	12
0.45111	0.447766	0.497942	0.548455	13
0.442506	0.448763	0.49514	0.545437	14
0.450407	0.511946	0.494819	0.544974	15
0.450847	0.483678	0.49588	0.541977	16
0.445127	0.466942	0.496313	0.546923	17
0.447244	0.492723	0.495975	0.543715	18
0.448079	0.44325	0.495453	0.543947	19
0.435065	0.463128	0.495296	0.548366	20
0.440151	0.459079	0.496388	0.550102	21
0.439707	0.472577	0.495127	0.551728	22
0.436119	0.471512	0.496264	0.557338	23
0.397009	0.543648	0.494456	0.585737	24
0.390727	0.598166	0.495038	0.598594	25

## Sheet: chemistry
conf_lower_y	prob_coaus	conf_middle_y	conf_upper_y	years
0.447289	0.479544	0.494661	0.539023	0
0.443927	0.500364	0.492469	0.536515	1
0.451234	0.524319	0.494626	0.534833	2
0.454871	0.551252	0.494062	0.534653	3
0.449471	0.537306	0.494433	0.532727	4
0.458454	0.575708	0.495066	0.535201	5
0.458392	0.543919	0.495082	0.53031	6
0.457463	0.521873	0.495469	0.530798	7
0.461593	0.508976	0.495411	0.527141	8
0.461124	0.528582	0.496181	0.525865	9
0.465414	0.514534	0.496027	0.526778	10
0.462114	0.506385	0.495726	0.523381	11
0.465654	0.515431	0.495359	0.52336	12
0.462662	0.484052	0.495057	0.529176	13
0.459155	0.490869	0.494761	0.528996	14
0.46104	0.533449	0.494985	0.527377	15
0.459814	0.520794	0.495082	0.534585	16
0.458697	0.501581	0.49524	0.530658	17
0.459782	0.525838	0.494326	0.53386	18
0.453822	0.497449	0.493332	0.530172	19
0.450676	0.490305	0.493369	0.530687	20
0.450079	0.466065	0.494063	0.536393	21
0.456894	0.541723	0.493918	0.534171	22
0.453765	0.501114	0.492445	0.535945	23
0.447239	0.470406	0.493739	0.53432	24
0.45386	0.499566	0.492994	0.534809	25
