# Supplementary material for: Differences in Collaboration Patterns across Discipline, Career Stage, and Gender
Source: PLoS Biol. 2016 Nov 4;14(11):e1002573. doi: 10.1371/journal.pbio.1002573 (PMC5096717; doi:10.1371/journal.pbio.1002573)
Supplement: S6 Data — (XLSX) [file pbio.1002573.s023.xlsx]

## Sheet: molbio
gender	repeat_prob	gini_coeff
F	0.299517	0.258204
F	0.517647	0.394771
F	0.425339	0.353654
F	0.385417	0.33298
F	0.474886	0.329482
F	0.238636	0.209973
F	0.351485	0.311919
F	0.38	0.308548
F	0.311355	0.248827
F	0.477679	0.369734
F	0.445783	0.299371
F	0.205882	0.183007
F	0.445946	0.377921
F	0.629496	0.520221
F	0.211538	0.193246
F	0.313253	0.258719
F	0.0862069	0.0806766
F	0.450382	0.362185
F	0.27907	0.226557
F	0.532967	0.430252
F	0.377358	0.305444
F	0.480226	0.390138
F	0.394737	0.389426
F	0.339207	0.292952
F	0.305556	0.265556
F	0.393939	0.277273
F	0.457718	0.381451
F	0.383212	0.326809
F	0.474359	0.403143
F	0.38806	0.310804
F	0.293651	0.36608
F	0.492982	0.423882
F	0.318182	0.277273
F	0.531646	0.432432
F	0.357143	0.29411
F	0.461538	0.409471
F	0.378698	0.300141
F	0.422619	0.332965
F	0.478947	0.356512
F	0.425532	0.378251
F	0.315315	0.259009
F	0.488095	0.390919
F	0.325397	0.254528
F	0.342466	0.294235
F	0.508197	0.398907
F	0.271605	0.240218
F	0.362637	0.301819
F	0.453333	0.346233
F	0.314433	0.26339
F	0.277372	0.250092
F	0.219298	0.192982
F	0.273632	0.245723
F	0.451389	0.356013
F	0.446154	0.319231
F	0.321839	0.255211
F	0.440741	0.359284
F	0.234043	0.216903
F	0.39726	0.318493
F	0.492063	0.3688
F	0.267857	0.216705
F	0.397619	0.335404
F	0.736111	0.598136
F	0.315951	0.258356
F	0.16129	0.147643
F	0.403226	0.342924
F	0.160714	0.140578
F	0.4125	0.344459
F	0.290837	0.258987
F	0.355056	0.286889
F	0.549127	0.446213
F	0.383562	0.298326
F	0.459821	0.395015
F	0.5	0.342888
F	0.344538	0.288408
F	0.670732	0.385727
F	0.492228	0.390214
F	0.185185	0.176768
F	0.348739	0.300949
F	0.357143	0.29807
F	0.336207	0.296966
F	0.427083	0.350663
F	0.410959	0.355886
F	0.408867	0.323194
F	0.52356	0.401473
F	0.407252	0.335608
F	0.515625	0.360383
F	0.191781	0.172626
F	0.323077	0.273077
F	0.535994	0.477897
F	0.349206	0.29578
F	0.350515	0.302042
F	0.494774	0.361841
F	0.333333	0.289455
F	0.240964	0.20776
F	0.509158	0.412088
F	0.442029	0.335027
F	0.5	0.377163
F	0.513932	0.363255
F	0.174863	0.159085
F	0.22449	0.192535
F	0.179577	0.15768
F	0.333333	0.284314
F	0.391667	0.314612
F	0.494949	0.352525
F	0.491597	0.393847
F	0.259259	0.22037
F	0.424731	0.346498
F	0.325	0.297531
F	0.363636	0.285714
F	0.215385	0.199698
F	0.374101	0.314397
F	0.247619	0.215793
F	0.375904	0.313476
F	0.258621	0.206095
F	0.343434	0.281274
F	0.168	0.149154
F	0.456929	0.396642
F	0.363636	0.314574
F	0.379679	0.319888
F	0.437071	0.355872
F	0.433333	0.357843
F	0.53152	0.426991
F	0.315217	0.272257
F	0.45045	0.355856
F	0.335526	0.285044
F	0.374582	0.319854
F	0.263158	0.24812
F	0.42328	0.367652
F	0.461538	0.384615
F	0.326531	0.280615
F	0.230769	0.199525
F	0.359375	0.285061
F	0.491228	0.356927
F	0.305936	0.436965
F	0.359281	0.294141
F	0.131188	0.125906
F	0.406667	0.328614
F	0.439024	0.349471
F	0.476987	0.373289
F	0.442424	0.344071
F	0.357143	0.299383
F	0.307018	0.243615
F	0.460385	0.36208
F	0.393617	0.339679
F	0.163683	0.152295
F	0.595804	0.489723
F	0.233645	0.208001
F	0.334755	0.295234
F	0.275862	0.226601
F	0.393035	0.344435
F	0.518145	0.421447
M	0.642384	0.457976
M	0.568093	0.49227
M	0.524096	0.452341
M	0.513029	0.42436
M	0.459459	0.374198
M	0.472441	0.379583
M	0.515397	0.420331
M	0.411964	0.351971
M	0.539455	0.448044
M	0.35443	0.278481
M	0.456667	0.339018
M	0.578207	0.402058
M	0.408805	0.319082
M	0.6215	0.538405
M	0.564663	0.460632
M	0.462037	0.374476
M	0.229947	0.213248
M	0.533917	0.451464
M	0.246201	0.210597
M	0.398496	0.311748
M	0.495268	0.41599
M	0.532895	0.433423
M	0.441901	0.379982
M	0.527197	0.435517
M	0.310345	0.254741
M	0.209677	0.189964
M	0.685613	0.579342
M	0.569061	0.442272
M	0.50885	0.426513
M	0.225806	0.20684
M	0.626667	0.457619
M	0.445161	0.363316
M	0.495289	0.41478
M	0.469388	0.38383
M	0.247967	0.21982
M	0.466245	0.369707
M	0.409836	0.312842
M	0.400733	0.340669
M	0.435897	0.280886
M	0.398406	0.364845
M	0.455285	0.367188
M	0.344828	0.302632
M	0.480144	0.379086
M	0.425	0.442834
M	0.470817	0.372597
M	0.56305	0.471196
M	0.394366	0.31379
M	0.561086	0.409852
M	0.414094	0.344162
M	0.414141	0.325072
M	0.477912	0.396509
M	0.479701	0.398349
M	0.30303	0.263669
M	0.238095	0.223214
M	0.402135	0.338693
M	0.304348	0.259511
M	0.428571	0.36242
M	0.221344	0.20112
M	0.27957	0.246168
M	0.351562	0.302899
M	0.451049	0.393969
M	0.451613	0.36887
M	0.461257	0.400327
M	0.490688	0.413841
M	0.486364	0.415929
M	0.508571	0.389435
M	0.435393	0.345471
M	0.363208	0.296506
M	0.447368	0.348928
M	0.516291	0.430026
M	0.220339	0.194915
M	0.47619	0.349687
M	0.298246	0.248684
M	0.432056	0.301105
M	0.423077	0.328205
M	0.296417	0.266332
M	0.559028	0.437732
M	0.405666	0.34724
M	0.351064	0.276945
M	0.192661	0.178182
M	0.5671	0.490845
M	0.325215	0.282901
M	0.48827	0.419657
M	0.449074	0.357532
M	0.544757	0.436234
M	0.575985	0.48353
M	0.484238	0.387647
M	0.5	0.362903
M	0.443478	0.377038
M	0.521769	0.413437
M	0.532821	0.414642
M	0.48	0.405777
M	0.244898	0.188638
M	0.402174	0.343948
M	0.446247	0.487757
M	0.543434	0.45872
M	0.481203	0.401656
M	0.36	0.281328
M	0.440594	0.36178
M	0.222222	0.194709
M	0.339024	0.285771
M	0.485366	0.376535
M	0.0983607	0.0940387
M	0.179487	0.148026
M	0.18956	0.169436
M	0.492806	0.364457
M	0.385542	0.292818
M	0.488327	0.404196
M	0.400862	0.34983
M	0.409091	0.323427
M	0.376577	0.33357
M	0.535185	0.465637
M	0.545455	0.394949
M	0.668598	0.548096
M	0.37037	0.296207
M	0.466882	0.408993
M	0.431818	0.281818
M	0.574757	0.445343
M	0.211111	0.173396
M	0.411255	0.329864
M	0.561151	0.434957
M	0.239506	0.219857
M	0.0222222	0.0217172
M	0.30719	0.259033
M	0.506667	0.446847
M	0.315152	0.259158
M	0.32767	0.28073
M	0.538793	0.42475
M	0.435484	0.354506
M	0.565789	0.481086
M	0.254902	0.237874
M	0.445698	0.394107
M	0.800344	0.732284
M	0.631148	0.446721
M	0.455224	0.369914
M	0.529412	0.323938
M	0.365854	0.423271
M	0.555556	0.418
M	0.546893	0.449565
M	0.288344	0.26153
M	0.418182	0.328977
M	0.622935	0.545178
M	0.435897	0.369723
M	0.472376	0.40649
M	0.175	0.160606
M	0.412731	0.378735
M	0.601399	0.490983
M	0.440141	0.376296
M	0.418675	0.35383
M	0.336634	0.277523
M	0.511364	0.352537
M	0.487179	0.382764
M	0.669059	0.554413
M	0.635556	0.544255
M	0.366667	0.318421
M	0.593264	0.440018
M	0.420091	0.348326
M	0.525126	0.416181
M	0.47619	0.373729
M	0.416031	0.356583
M	0.439803	0.379984
M	0.505747	0.424485
M	0.283784	0.248853
M	0.420118	0.348086
M	0.477341	0.407453
M	0.666667	0.465975
M	0.378049	0.315638
M	0.324324	0.244324
M	0.430233	0.366398
M	0.493827	0.388889
M	0.529319	0.443399
M	0.408273	0.338366
M	0.230769	0.18547
M	0.486348	0.402436
M	0.259843	0.226587
M	0.428571	0.347943
M	0.378585	0.338232
M	0.348243	0.300805
M	0.481818	0.352791
M	0.491108	0.403355
M	0.531915	0.440415
M	0.489816	0.399935
M	0.544715	0.440621
M	0.234568	0.209677
M	0.307692	0.237892
M	0.51	0.403673
M	0.378486	0.330422
M	0.196078	0.162369
M	0.441176	0.352941
M	0.412533	0.353374
M	0.503257	0.378149
M	0.461459	0.386349
M	0.337838	0.268616
M	0.480422	0.417121
M	0.442897	0.360209
M	0.49863	0.420679
M	0.573651	0.472949
M	0.563136	0.470587
M	0.453947	0.345117
M	0.383562	0.322654
M	0.478982	0.403296
M	0.731086	0.625352
M	0.371795	0.307111
M	0.482203	0.420791
M	0.505669	0.421176
M	0.382353	0.306197
M	0.350725	0.318517
M	0.396789	0.333328
M	0.381753	0.328372
M	0.458432	0.397055
M	0.56794	0.475405
M	0.447761	0.400863
M	0.383513	0.307431
M	0.402889	0.351987
M	0.512315	0.396353
M	0.455026	0.359686
M	0.227273	0.207219
M	0.264706	0.22719
M	0.527778	0.326071
M	0.482759	0.363218
M	0.412935	0.340374
M	0.305344	0.249811
M	0.1	0.0888889
M	0.241667	0.221612
M	0.364706	0.316558
M	0.251908	0.228811
M	0.540505	0.427396
M	0.5	0.384368
M	0.273469	0.22997
M	0.276596	0.250939
M	0.267327	0.231536
M	0.367188	0.307677
M	0.403727	0.358243
M	0.233333	0.193478
M	0.420048	0.364949
M	0.367347	0.321264
M	0.438462	0.341623
M	0.376289	0.304081
M	0.323967	0.277193
M	0.444795	0.357668
M	0.33871	0.252557
M	0.318584	0.264337
M	0.466368	0.39444
M	0.581818	0.475518
M	0.579174	0.491477
M	0.436416	0.366741
M	0.331361	0.298476
M	0.227941	0.197199
M	0.550847	0.469719
M	0.313433	0.26963
M	0.505447	0.419774
M	0.297101	0.243239
M	0.292958	0.249369
M	0.46	0.357407
M	0.326531	0.25974
M	0.34	0.309188
M	0.469501	0.336221
M	0.357759	0.302245
M	0.365497	0.315331
M	0.476623	0.410409
M	0.463768	0.371458
M	0.380645	0.339449
M	0.381306	0.334889
M	0.0625	0.0598958
M	0.4	0.331671
M	0.608156	0.5323
M	0.47619	0.392857
M	0.396705	0.33189
M	0.558442	0.402894
M	0.360849	0.308257
M	0.526316	0.416464
M	0.567308	0.466667
M	0.321429	0.261396
M	0.405941	0.317657
M	0.509804	0.427094
M	0.497427	0.434916
M	0.318471	0.26959
M	0.450867	0.370064
M	0.493097	0.403334
M	0.486486	0.377292
M	0.339437	0.298604
M	0.325926	0.269597
M	0.363014	0.314157
M	0.373832	0.336728
M	0.346008	0.295848
M	0.495475	0.387659
M	0.43235	0.368374
M	0.329377	0.276109
M	0.504983	0.395059
M	0.566176	0.453888
M	0.48764	0.414415
M	0.444444	0.352675
M	0.301961	0.266116
M	0.614094	0.45906
M	0.258065	0.227209
M	0.650602	0.453584
M	0.411713	0.354346
M	0.455446	0.391899
M	0.455882	0.385614
M	0.242424	0.181818
M	0.47561	0.36869
M	0.205882	0.191721
M	0.3	0.255357
M	0.466527	0.410518
M	0.471963	0.428335
M	0.589831	0.495251
M	0.391304	0.322636
M	0.533333	0.404762
M	0.25387	0.23569
M	0.336538	0.274526
M	0.640741	0.511187
M	0.3	0.243429
M	0.483516	0.421791
M	0.546875	0.447468
M	0.771505	0.615386
M	0.505155	0.392504
M	0.566591	0.469561
M	0.516588	0.441734
M	0.337731	0.298121
M	0.520436	0.418643
M	0.444444	0.337649
M	0.299145	0.256213
M	0.342175	0.278803
M	0.330769	0.297966
M	0.388889	0.34596
M	0.376404	0.317606
M	0.468948	0.385195
M	0.342466	0.279966
M	0.416667	0.348307
M	0.424242	0.282297
M	0.529762	0.40431
M	0.3625	0.315196
M	0.376623	0.307495
M	0.448454	0.370074
M	0.444867	0.34121
M	0.396825	0.345447
M	0.24557	0.227013
M	0.429739	0.387576
M	0.547619	0.320802
M	0.563636	0.461182
M	0.637209	0.479567
M	0.564499	0.468536
M	0.509554	0.38939
M	0.402844	0.348717
M	0.417874	0.32291
M	0.490196	0.371869
M	0.510612	0.421167
M	0.478056	0.397978
M	0.467301	0.368739
M	0.213043	0.200865
M	0.446809	0.39474
M	0.485714	0.390253
M	0.260606	0.23383
M	0.474832	0.394547
M	0.446429	0.387097
M	0.359447	0.311441
M	0.312139	0.269879
M	0.363181	0.311422
M	0.157303	0.148689
M	0.456456	0.362683
M	0.400239	0.340152
M	0.351682	0.30343
M	0.5	0.309053
M	0.33427	0.283606
M	0.543956	0.462068
M	0.342857	0.28323
M	0.460317	0.400027
M	0.51751	0.40332
M	0.340426	0.284146
M	0.399072	0.342751
M	0.408163	0.329346
M	0.271186	0.242806
M	0.465645	0.384431
M	0.310638	0.27237
M	0.489387	0.425405
M	0.274336	0.222858
M	0.502991	0.418584
M	0.380952	0.332861
M	0.440806	0.367724
M	0.417197	0.343662
M	0.57047	0.442219
M	0.357868	0.312133
M	0.424476	0.352985
M	0.425824	0.354829
M	0.511628	0.426357
M	0.232	0.197917
M	0.495367	0.420134
M	0.364896	0.306496
M	0.375	0.286
M	0.481361	0.39182
M	0.360656	0.297604
M	0.426136	0.275765
M	0.413354	0.332125
M	0.333333	0.166667
M	0.454082	0.374499
M	0.590659	0.474021
M	0.194175	0.177097
M	0.487654	0.388071
M	0.520221	0.419329
M	0.584795	0.443621
M	0.4	0.327566
M	0.569177	0.483882
M	0.4	0.3168
M	0.473684	0.405799
M	0.477444	0.396892
M	0.32493	0.274835
M	0.375	0.332916
M	0.291829	0.25465
M	0.426471	0.334087
M	0.321918	0.242424
M	0.351064	0.290548
M	0.184211	0.168081
M	0.436482	0.362164
M	0.285714	0.249823
M	0.252525	0.190145
M	0.454545	0.351349
M	0.488934	0.413354
M	0.357616	0.319383
M	0.612016	0.515991
M	0.4375	0.302083
M	0.410309	0.346687
M	0.44697	0.355957

## Sheet: ecology
gender	repeat_prob	gini_coeff
F	0.473684	0.297661
F	0.258824	0.230439
F	0.304348	0.236413
F	0.311475	0.26815
F	0.5	0.360428
F	0.341463	0.276423
F	0.448276	0.369343
F	0.358491	0.304661
F	0.340206	0.273035
F	0.444444	0.311111
F	0.586667	0.525591
F	0.322034	0.241949
F	0.333333	0.265152
F	0.311111	0.259498
F	0.227273	0.204545
F	0.575419	0.489488
F	0.3	0.264286
F	0.356364	0.289635
F	0.293333	0.231447
F	0.436364	0.356598
F	0.236842	0.215769
F	0.545455	0.463636
F	0.325843	0.291948
F	0.283582	0.211754
F	0.242424	0.220024
F	0.515152	0.391098
F	0.283784	0.236614
F	0.448161	0.39627
F	0.573034	0.424305
F	0.291667	0.254902
F	0.52356	0.401473
F	0.296875	0.253819
F	0.316456	0.280122
F	0.33	0.284478
F	0.362934	0.324044
F	0.517241	0.39532
F	0.230769	0.215385
F	0.321739	0.275697
F	0.309524	0.278274
F	0.272727	0.215909
F	0.443548	0.362319
F	0.348718	0.303008
F	0.333333	0.243941
F	0.419811	0.298819
F	0.365385	0.241259
F	0.439394	0.309582
F	0.459677	0.334136
F	0.341014	0.296478
F	0.505376	0.412368
F	0.341176	0.243908
F	0.382313	0.363023
F	0.0638298	0.0594778
F	0.352941	0.299465
F	0.133333	0.120513
F	0.290323	0.195015
F	0.323232	0.278456
F	0.370588	0.284112
F	0.290323	0.24552
F	0.26506	0.225953
F	0.263158	0.199248
F	0.27619	0.234211
F	0.351351	0.45182
F	0.439024	0.163309
F	0.522968	0.402513
F	0.417582	0.307692
F	0.06875	0.0666317
F	0.363636	0.300325
F	0.529412	0.404412
F	0.480198	0.389415
F	0.495495	0.443461
F	0.111111	0.102891
F	0.0597015	0.0573324
F	0.5	0.386427
F	0.186047	0.159468
F	0.518987	0.426716
F	0.138889	0.12724
F	0.205882	0.165577
F	0.457143	0.414286
F	0.548638	0.437508
F	0.263158	0.199248
F	0.462366	0.371398
F	0.45	0.356566
F	0.525	0.492105
F	0.294118	0.264706
F	0.495413	0.38432
F	0.4375	0.34375
F	0.319149	0.273005
F	0.487952	0.516471
F	0.294118	0.264706
F	0.310185	0.252424
F	0.137931	0.128966
F	0.275862	0.243842
F	0.689944	0.597061
F	0.301587	0.267316
F	0.46875	0.375
F	0.590909	0.461142
M	0.475728	0.378101
M	0.45098	0.401261
M	0.247312	0.225806
M	0.525896	0.427416
M	0.468208	0.386341
M	0.108696	0.102863
M	0.378378	0.346651
M	0.416185	0.373719
M	0.46732	0.383095
M	0.429268	0.36873
M	0.463158	0.380289
M	0.448819	0.351519
M	0.272727	0.228535
M	0.508333	0.406215
M	0.393939	0.356061
M	0.446768	0.365685
M	0.438776	0.372542
M	0.398082	0.330763
M	0.532609	0.40862
M	0.613734	0.491226
M	0.324219	0.272579
M	0.549133	0.446495
M	0.280374	0.238082
M	0.356688	0.306742
M	0.572052	0.455975
M	0.416867	0.367231
M	0.181818	0.165657
M	0.39823	0.335112
M	0.162119	0.153555
M	0.660714	0.503759
M	0.458333	0.398237
M	0.190476	0.173669
M	0.402985	0.359328
M	0.254355	0.222459
M	0.230263	0.199618
M	0.0860215	0.0817204
M	0.327103	0.279465
M	0.556962	0.481736
M	0.514286	0.329412
M	0.440678	0.3585
M	0.46875	0.366013
M	0.266667	0.239394
M	0.320988	0.268013
M	0.490909	0.373377
M	0.3375	0.259434
M	0.613445	0.474881
M	0.397059	0.344333
M	0.386957	0.311563
M	0.27907	0.256564
M	0.333333	0.27135
M	0.307292	0.256736
M	0.475	0.243452
M	0.469697	0.292641
M	0.218182	0.191966
M	0.53453	0.450096
M	0.404762	0.361905
M	0.40625	0.325658
M	0.314685	0.273512
M	0.369048	0.301887
M	0.296296	0.248538
M	0.166667	0.133333
M	0.418182	0.323611
M	0.358333	0.306439
M	0.267606	0.22007
M	0.369369	0.281982
M	0.388889	0.305275
M	0.490323	0.40294
M	0.32906	0.303174
M	0.0645161	0.0622914
M	0.2375	0.202459
M	0.405136	0.358419
M	0.0869565	0.0828157
M	0.277457	0.218636
M	0.255102	0.233436
M	0.539326	0.447662
M	0.588652	0.423209
M	0.455128	0.397553
M	0.375796	0.299428
M	0.382353	0.335574
M	0.0681818	0.0654102
M	0.423077	0.347436
M	0.310638	0.27237
M	0.451977	0.362514
M	0.44	0.322143
M	0.325153	0.274902
M	0.102564	0.0952381
M	0.386364	0.294613
M	0.505952	0.571908
M	0.357895	0.287489
M	0.2	0.162245
M	0.590426	0.405775
M	0.569519	0.454745
M	0.194842	0.18082
M	0.333333	0.266909
M	0.435484	0.359447
M	0.502198	0.4175
M	0.381818	0.269519
M	0.171429	0.151724
M	0.567839	0.496144
M	0.301205	0.240756
M	0.517857	0.44146
M	0.584362	0.478263
M	0.314286	0.41358
M	0.41129	0.332081
M	0.491892	0.385595
M	0.378788	0.292683
M	0.596491	0.488924
M	0.315217	0.247757
M	0.573684	0.449513
M	0.33526	0.27424
M	0.479592	0.323729
M	0.517241	0.441773
M	0.407609	0.348823
M	0.15942	0.141179
M	0.322222	0.263752
M	0.517034	0.447517
M	0.440678	0.318439
M	0.569845	0.463746
M	0.441176	0.334365
M	0.370968	0.302662
M	0.223684	0.198037
M	0.543689	0.431316
M	0.556701	0.407276
M	0.365497	0.315331
M	0.222222	0.183917
M	0.342857	0.273844
M	0.228261	0.196265
M	0.532468	0.411776
M	0.551451	0.431274
M	0.392593	0.333243
M	0.675159	0.537655
M	0.536232	0.435688
M	0.257143	0.212088
M	0.382812	0.327235
M	0.554935	0.472811
M	0.434783	0.311455
M	0.367521	0.306653
M	0.572289	0.440862
M	0.452769	0.360497
M	0.432836	0.290259
M	0.102837	0.0980293
M	0.371795	0.314495
M	0.30303	0.250329
M	0.453815	0.379548
M	0.475728	0.42561
M	0.357143	0.289256
M	0.574468	0.47766
M	0.219048	0.187108
M	0.382716	0.321728
M	0.363636	0.318182
M	0.456113	0.374125
M	0.539095	0.459325
M	0.598425	0.49534
M	0.343137	0.305677
M	0.231343	0.212191
M	0.614108	0.515594
M	0.217391	0.190821
M	0.637029	0.521035
M	0.382609	0.323576
M	0.70088	0.496952
M	0.526316	0.266082
M	0.418803	0.34144
M	0.325	0.279333
M	0.28	0.21
M	0.40625	0.325298
M	0.247801	0.21079
M	0.466165	0.402203
M	0.49697	0.415036
M	0.174603	0.158544
M	0.447471	0.383049
M	0.417722	0.359659
M	0.477273	0.375933
M	0.15	0.135294
M	0.475	0.403968
M	0.366812	0.310375
M	0.427586	0.367885
M	0.215054	0.191945
M	0.413333	0.33803
M	0.377358	0.318468
M	0.382609	0.338273
M	0.431655	0.359348
M	0.166667	0.133333
M	0.375	0.277778
M	0.499187	0.436844
M	0.277778	0.247863
M	0.568306	0.43912
M	0.147059	0.121704
M	0.420732	0.344159
M	0.526316	0.374269
M	0.5	0.390533
M	0.362832	0.330261
M	0.453125	0.404687
M	0.291667	0.20098
M	0.516364	0.406507
M	0.369231	0.276923
M	0.432703	0.380473
M	0.477876	0.405505
M	0.380952	0.305861
M	0.375	0.347368
M	0.71	0.59
M	0.217391	0.205314
M	0.125	0.112857
M	0.550489	0.413043
M	0.428571	0.342381
M	0.338624	0.290201
M	0.227273	0.205882
M	0.394737	0.28833
M	0.538462	0.44302
M	0.470588	0.300654
M	0.536313	0.402504
M	0.327273	0.263882
M	0.321053	0.251244
M	0.363971	0.306188
M	0.54417	0.468294
M	0.232143	0.206811
M	0.35	0.318269
M	0.543307	0.489411
M	0.597173	0.470988
M	0.333333	0.286667
M	0.288	0.243596
M	0.285714	0.242096
M	0.466667	0.387963
M	0.26087	0.221654
M	0.478992	0.397804
M	0.341085	0.275969
M	0.12	0.103636
M	0.289474	0.261209
M	0.130435	0.33125
M	0.391304	0.287267
M	0.487805	0.308943
M	0.449477	0.370463
M	0.530568	0.424738
M	0.434109	0.372093
M	0.276316	0.234928
M	0.432143	0.355975
M	0.216418	0.196304
M	0.473874	0.381457
M	0.42963	0.373449
M	0.378947	0.513216
M	0.446154	0.384188
M	0.377049	0.339948
M	0.40035	0.348774
M	0.39916	0.33637
M	0.436047	0.309039
M	0.519841	0.410665
M	0.313433	0.256652
M	0.435897	0.334758
M	0.367347	0.309414
M	0.401575	0.332677
M	0.382671	0.336521
M	0.558559	0.464056
M	0.331081	0.279552
M	0.401515	0.308592
M	0.294695	0.270146
M	0.377163	0.333353
M	0.255814	0.215843
M	0.331551	0.282781
M	0.144785	0.138937
M	0.163265	0.143355
M	0.496241	0.417686
M	0.39924	0.314218
M	0.246305	0.209859
M	0.611765	0.421569
M	0.41048	0.363254
M	0.564982	0.46139
M	0.468085	0.370118
M	0.343606	0.287532
M	0.604555	0.517533
M	0.696319	0.598005
M	0.382199	0.279217
M	0.425532	0.326241
M	0.543379	0.456667
M	0.365854	0.30863
M	0.302326	0.275194
M	0.514706	0.437389
M	0.204406	0.191167
M	0.204082	0.184313
M	0.268293	0.220732
M	0.269841	0.248102
M	0.444444	0.378458
M	0	0
M	0.393443	0.299513
M	0.472826	0.375784
M	0.214797	0.203974
M	0.360544	0.323771
M	0.50655	0.426402
M	0.34965	0.296864
M	0.153846	0.136364
M	0.352941	0.285502
M	0.583333	0.513778
M	0.584459	0.465282
M	0.402299	0.30504
M	0.408163	0.330753
M	0.254545	0.19867
M	0.439024	0.35301
M	0.4375	0.320018
M	0.371938	0.303235
M	0.355769	0.30066
M	0.422222	0.332479
M	0.319672	0.26032
M	0.351351	0.323198
M	0.125	0.107143
M	0.424658	0.323222
M	0.220588	0.204218
M	0.26087	0.228474
M	0.575658	0.446348
M	0.266409	0.226438
M	0.650552	0.53256
M	0.473684	0.388
M	0.268657	0.222967
M	0.385542	0.300496
M	0.247191	0.229415

## Sheet: psychology
gender	repeat_prob	gini_coeff
F	0.25	0.210059
F	0.133333	0.112821
F	0.271186	0.227828
F	0.338983	0.268579
F	0.326087	0.221599
F	0.41791	0.318408
F	0.34	0.288485
F	0.382353	0.279412
F	0.2875	0.219737
F	0.518072	0.426807
F	0.436508	0.349877
F	0.25	0.221354
F	0.341615	0.330775
F	0.522388	0.420243
F	0.59176	0.493557
F	0.515385	0.389499
F	0.292683	0.243902
F	0.45679	0.39927
F	0.117647	0.111547
F	0.320755	0.248952
F	0.335484	0.287003
F	0.583333	0.15
F	0.378378	0.296122
F	0.39726	0.316002
F	0.442708	0.380744
F	0.428571	0.341429
F	0.196141	0.184399
F	0.461538	0.406593
F	0.202899	0.186561
F	0.494505	0.400143
F	0.2	0.178889
F	0	0
F	0.390756	0.344132
F	0.505618	0.444714
F	0.392157	0.314358
F	0.5	0.396694
F	0.5	0.41782
F	0.675	0.321154
F	0.434146	0.352775
F	0.732558	0.319515
F	0.454545	0.347643
F	0.266667	0.206061
F	0.450704	0.359697
F	0.272727	0.211648
F	0.416667	0.298942
F	0.482759	0.38677
F	0.285714	0.217857
F	0.292683	0.250631
F	0.310345	0.218966
F	0.423729	0.360419
F	0.411765	0.356209
F	0.404624	0.295078
F	0.389831	0.324447
F	0.529557	0.450391
F	0.414414	0.340402
F	0.552147	0.439365
F	0.440678	0.3585
F	0.47619	0.3367
F	0.44898	0.26455
F	0.391304	0.309006
F	0.41791	0.345962
F	0.647059	0.210784
F	0.0392157	0.037615
F	0.412698	0.322608
F	0.4375	0.293403
F	0.440945	0.350671
F	0.545852	0.407331
F	0	0
F	0.285714	0.226984
F	0.328767	0.262231
F	0.666667	0.22
F	0.357143	0.324515
F	0.478632	0.391761
F	0.575	0.509804
F	0.22	0.182564
F	0.339286	0.287645
F	0.571429	0.465608
F	0.515556	0.39894
F	0.508197	0.386339
F	0.478528	0.396969
F	0.307692	0.251187
F	0.632546	0.538526
F	0.552198	0.417178
F	0.533333	0.442328
F	0.509615	0.377451
F	0.111111	0.104167
F	0.337838	0.289575
F	0.421986	0.339207
F	0.266667	0.234343
F	0.199357	0.180658
F	0.26	0.216216
F	0.272727	0.170455
F	0.630769	0.499359
F	0.371429	0.318759
F	0.639241	0.228292
F	0.515464	0.394823
F	0.602564	0.181969
F	0.479167	0.42
F	0.393035	0.331988
F	0.35	0.296581
F	0.266667	0.206061
F	0.612676	0.187964
F	0.125	0.107143
F	0.171429	0.153695
F	0.362745	0.310407
F	0.04	0.0383333
F	0.368421	0.311404
F	0.540881	0.46696
F	0.209524	0.18405
F	0.554795	0.47745
F	0.787356	0.43119
F	0.522124	0.42527
F	0.465753	0.361082
F	0.236364	0.199567
F	0.594595	0.351351
F	0.375	0.3
F	0.557895	0.487218
F	0.666667	0.270833
F	0.4	0.324074
F	0.365854	0.284032
F	0.464286	0.359524
F	0.769841	0.437055
F	0.0625	0.0583333
F	0.455882	0.369369
F	0.339806	0.274557
F	0.206897	0.17991
F	0.180328	0.162295
F	0.416667	0.333757
F	0.522727	0.335498
F	0.538462	0.407902
F	0.426606	0.34855
F	0.318841	0.222017
F	0.566667	0.424359
F	0.426667	0.36031
F	0.387097	0.336163
F	0.42616	0.378971
F	0.495913	0.444127
F	0.481081	0.385417
F	0.407407	0.34375
F	0.621359	0.492905
F	0.173913	0.1373
F	0.375	0.321605
F	0.231884	0.211239
F	0.387097	0.305225
F	0.3125	0.275568
F	0.716981	0.33522
F	0.538462	0.297721
F	0.265306	0.215986
F	0.0983607	0.090611
F	0.536585	0.419341
F	0.322222	0.264117
F	0.650943	0.223355
F	0.410765	0.344669
M	0.554404	0.413725
M	0.442623	0.369817
M	0.563025	0.398998
M	0.82881	0.505537
M	0.555556	0.420139
M	0.339623	0.259838
M	0.569767	0.439975
M	0.625	0.197917
M	0.512295	0.420581
M	0.323529	0.29156
M	0.276316	0.23756
M	0.355932	0.224353
M	0.352113	0.289345
M	0.553719	0.455651
M	0.564607	0.477782
M	0.521739	0.450909
M	0.45339	0.362502
M	0.76	0.103333
M	0.453125	0.411607
M	0.173913	0.15103
M	0.423077	0.368661
M	0.317073	0.227352
M	0.447917	0.36989
M	0.635884	0.501922
M	0.341727	0.277761
M	0.185567	0.168276
M	0.647059	0.230392
M	0.564103	0.356712
M	0.751232	0.414378
M	0.395833	0.347701
M	0.365854	0.205441
M	0.627273	0.445787
M	0.393939	0.332576
M	0.664122	0.56165
M	0.517241	0.366995
M	0.452055	0.37911
M	0.329787	0.264438
M	0.503311	0.426667
M	0.661538	0.572552
M	0.44898	0.349206
M	0.543478	0.433789
M	0.46988	0.382393
M	0.555556	0.417407
M	0.344828	0.277677
M	0.43617	0.369374
M	0.361702	0.311348
M	0.435	0.396504
M	0.329268	0.296674
M	0.3	0.219048
M	0.409326	0.361467
M	0.416667	0.35119
M	0.252174	0.224772
M	0.638158	0.248325
M	0.549618	0.448958
M	0	0
M	0.0392157	0.037615
M	0.297872	0.234687
M	0.511254	0.39975
M	0.511774	0.438177
M	0.440758	0.364326
M	0.407895	0.354386
M	0.573034	0.44382
M	0.265625	0.226729
M	0.166667	0.153741
M	0.316667	0.254472
M	0.779817	0.670872
M	0.413333	0.35
M	0.596774	0.48
M	0.27619	0.252757
M	0.502591	0.438741
M	0.502024	0.386014
M	0.418685	0.356875
M	0.526786	0.416442
M	0.450704	0.378476
M	0.328947	0.277606
M	0.472727	0.379624
M	0.607143	0.480519
M	0.545455	0.371717
M	0.441176	0.380805
M	0.842408	0.559077
M	0.700599	0.564012
M	0.603448	0.487256
M	0.488372	0.41238
M	0.47191	0.350466
M	0.311377	0.243895
M	0.632054	0.514257
M	0.521127	0.41715
M	0.540146	0.465415
M	0.738372	0.407752
M	0.496552	0.403023
M	0.51711	0.420586
M	0.405797	0.352775
M	0.625	0.196252
M	0.677885	0.568348
M	0.415385	0.279757
M	0.506494	0.344156
M	0.537815	0.348358
M	0.457143	0.357895
M	0.342105	0.282105
M	0.629032	0.486676
M	0.418605	0.27907
M	0.473054	0.360438
M	0.602041	0.18001
M	0.374046	0.327965
M	0.322917	0.266026
M	0.453333	0.365528
M	0.407895	0.318129
M	0.468085	0.396596
M	0.471366	0.390639
M	0.4	0.376932
M	0.115385	0.100334
M	0.481481	0.375661
M	0.421053	0.348421
M	0.452381	0.380435
M	0.389105	0.303948
M	0.241379	0.183386
M	0.379747	0.323431
M	0.285714	0.259524
M	0.80123	0.527548
M	0.468468	0.408612
M	0.302158	0.279018
M	0.307393	0.266168
M	0.467742	0.395894
M	0.43	0.342807
M	0.532353	0.419839
M	0.547269	0.470847
M	0.358382	0.285997
M	0.328947	0.290506
M	0.296296	0.244423
M	0.525253	0.415216
M	0.26087	0.194373
M	0.421308	0.372618
M	0.680628	0.544331
M	0.367647	0.293776
M	0.432314	0.365435
M	0.505495	0.421978
M	0.366667	0.291618
M	0.21875	0.1725
M	0.44	0.368571
M	0.608696	0.502029
M	0.397651	0.353732
M	0.49435	0.420352
M	0.771739	0.466356
M	0.761538	0.420347
M	0.354167	0.310484
M	0.57672	0.431812
M	0.569507	0.467722
M	0.633333	0.224242
M	0.450746	0.367992
M	0.509804	0.427157
M	0.458824	0.398721
M	0.704854	0.614435
M	0.269231	0.223684
M	0.541463	0.40794
M	0.692308	0.317308
M	0.423729	0.35911
M	0.476562	0.413013
M	0.285714	0.214286
M	0.575488	0.476542
M	0.608696	0.469807
M	0.561644	0.41738
M	0.483607	0.415821
M	0.258065	0.204769
M	0.528455	0.441407
M	0.421053	0.315789
M	0.394737	0.337401
M	0.609453	0.46931
M	0.25	0.208333
M	0.52439	0.395872
M	0.0349206	0.034033
M	0.474576	0.353806
M	0.461929	0.406427
M	0.16	0.129524
M	0.403846	0.349876
M	0.456674	0.377685
M	0.553797	0.426205
M	0.408759	0.364964
M	0.574324	0.428786
M	0.115385	0.100334
M	0.578125	0.449074
M	0.613445	0.492327
M	0.43083	0.376908
M	0.528571	0.42381
M	0.227642	0.201968
M	0.225806	0.197581
M	0.496104	0.412652
M	0.157895	0.146564
M	0.591549	0.44779
M	0.303249	0.248518
M	0.291667	0.261438
M	0.454545	0.364689
M	0.506667	0.354775
M	0.762605	0.36655
M	0.602941	0.501089
M	0.456522	0.351304
M	0.665217	0.547249
M	0.457143	0.378195
M	0.636054	0.516562
M	0.374359	0.330181
M	0.56701	0.495636
M	0.452381	0.398841
M	0.508711	0.430079
M	0.565217	0.439674
M	0.333333	0.294872
M	0.600683	0.504244
M	0.4375	0.333333
M	0.298507	0.240076
M	0.5	0.373961
M	0.322581	0.229647
M	0.696154	0.309834
M	0.482353	0.401471
M	0.232558	0.199084
M	0.348837	0.2799
M	0.593985	0.458786
M	0.395522	0.332412
M	0.181818	0.166667
M	0.566667	0.422792
M	0.432432	0.369798
M	0.619048	0.384524
M	0.409091	0.293706
M	0.702632	0.605438
M	0.395683	0.31629
M	0.5	0.25
M	0.420561	0.321978
M	0.625	0.523333
M	0.412017	0.349864
M	0.528053	0.422719
M	0.276316	0.235885
M	0.451613	0.379507
M	0.525346	0.453581
M	0.235521	0.209372
M	0.541485	0.323061
M	0.13253	0.121653
M	0.555556	0.0972222
M	0.616667	0.502899
M	0.360465	0.327696
M	0.513274	0.416412
M	0.193548	0.175161
M	0.306818	0.264158
M	0.578313	0.487435
M	0.418605	0.323721
M	0.353846	0.287546
M	0.413043	0.304348
M	0.347368	0.315884
M	0.405405	0.323249
M	0.724719	0.390736
M	0.358696	0.289794
M	0.293103	0.245585
M	0.662393	0.571507
M	0.605263	0.169981

## Sheet: matscience
gender	repeat_prob	gini_coeff
F	0.459259	0.38762
F	0.461538	0.39011
F	0.64411	0.514438
F	0.130977	0.121063
F	0.737571	0.615605
F	0.618834	0.450462
F	0.215278	0.187625
F	0.372781	0.325388
F	0.576779	0.601546
F	0.472727	0.379624
F	0.629482	0.459067
F	0.593137	0.467045
F	0.409806	0.348187
F	0.568922	0.460147
F	0.483871	0.410509
F	0.501859	0.43475
F	0.259259	0.209259
F	0.682965	0.55699
F	0.589602	0.484919
F	0.480132	0.398532
F	0.301957	0.279392
F	0	0
F	0.637168	0.457479
F	0.386364	0.313552
F	0.570681	0.436151
F	0.408759	0.305488
F	0.499333	0.41946
F	0.437071	0.354328
F	0.687831	0.569321
F	0.573487	0.456237
F	0.560311	0.43869
F	0.539007	0.396727
F	0.432432	0.326898
F	0.44898	0.386999
F	0.576271	0.445885
F	0.575758	0.466585
F	0.641811	0.490211
F	0.479592	0.362045
F	0.426621	0.369312
F	0.390244	0.257561
F	0.757282	0.608641
F	0.703661	0.557665
F	0.589286	0.462129
F	0.582609	0.473558
F	0.522989	0.397313
F	0.519582	0.416009
F	0.558824	0.456022
F	0.628533	0.506373
F	0.651801	0.523469
F	0.272177	0.228792
F	0.452191	0.357812
F	0.594118	0.472379
F	0.471616	0.357934
F	0.670886	0.489289
F	0.578358	0.473253
F	0.534884	0.430071
F	0.441202	0.402128
F	0.664596	0.477226
F	0.570397	0.442678
F	0.345455	0.291414
F	0.598639	0.464776
F	0.319149	0.27992
F	0.631579	0.491232
F	0.567474	0.474298
F	0.455497	0.341774
F	0.367568	0.3234
F	0.558011	0.42355
F	0.451327	0.401279
F	0.491379	0.307423
F	0.26087	0.231458
F	0.520642	0.421711
F	0.359649	0.308099
F	0.434783	0.354515
F	0.718545	0.656105
F	0.482456	0.384709
F	0.703704	0.590278
F	0.524194	0.39933
F	0.368852	0.280818
F	0.431818	0.34
F	0.676301	0.480078
F	0.695431	0.515144
F	0.560606	0.446186
F	0.457249	0.344172
F	0	0
F	0.371134	0.308264
F	0.608333	0.457447
F	0.641732	0.493035
F	0.546433	0.430095
F	0.771647	0.619663
M	0.518072	0.468072
M	0.311475	0.238486
M	0.627002	0.469908
M	0.296053	0.269183
M	0.671296	0.446205
M	0.687243	0.51233
M	0.707746	0.562702
M	0.593882	0.373301
M	0.396277	0.276408
M	0.349398	0.305109
M	0.603896	0.415584
M	0.61828	0.469938
M	0.364583	0.301144
M	0.457627	0.371801
M	0.508159	0.410477
M	0.508591	0.402278
M	0.364516	0.328312
M	0.496063	0.411404
M	0.392523	0.316607
M	0.784902	0.628252
M	0.671196	0.520886
M	0.564706	0.412224
M	0.796501	0.627901
M	0.54927	0.462255
M	0.621622	0.414093
M	0.528351	0.432145
M	0.564103	0.38914
M	0.594697	0.497239
M	0.469697	0.376407
M	0.685567	0.553448
M	0.67757	0.539212
M	0.305344	0.248637
M	0.680197	0.547758
M	0.456395	0.37856
M	0.771069	0.625425
M	0.55848	0.455753
M	0.48	0.371966
M	0.542079	0.439015
M	0.506173	0.355864
M	0.568182	0.392344
M	0.485149	0.396442
M	0.502347	0.388121
M	0.338843	0.29814
M	0.680233	0.490275
M	0.565625	0.43768
M	0.635081	0.508777
M	0.372263	0.327873
M	0.434783	0.312709
M	0.570432	0.43123
M	0.628975	0.508565
M	0.398601	0.33542
M	0.305882	0.283151
M	0.46	0.37683
M	0.53668	0.447523
M	0.647482	0.494788
M	0.587393	0.460383
M	0.424812	0.332657
M	0.614016	0.477174
M	0.442308	0.316313
M	0.548387	0.409882
M	0.588889	0.499356
M	0.632576	0.478444
M	0.519737	0.406994
M	0.642169	0.518128
M	0.571918	0.431014
M	0.4625	0.402326
M	0.731638	0.515611
M	0.357143	0.304827
M	0.4625	0.380297
M	0.708437	0.536044
M	0.730114	0.527093
M	0.255034	0.211742
M	0.653707	0.556995
M	0.193548	0.171774
M	0.231076	0.194467
M	0.528226	0.414599
M	0.622124	0.513637
M	0.0825	0.0777351
M	0.422222	0.317094
M	0.527027	0.344402
M	0.52381	0.348327
M	0.50165	0.402159
M	0.661565	0.570625
M	0.455607	0.388176
M	0.636601	0.520605
M	0.675229	0.517597
M	0.48	0.344615
M	0.472362	0.348792
M	0.539749	0.448498
M	0.538827	0.226521
M	0.719888	0.593613
M	0.604863	0.476619
M	0.5625	0.453962
M	0.507282	0.4076
M	0.266667	0.2182
M	0.415385	0.332389
M	0.382353	0.331604
M	0.362944	0.323275
M	0.448718	0.380441
M	0.669838	0.55024
M	0.362069	0.323392
M	0.65328	0.505497
M	0.62069	0.499086
M	0.654192	0.571879
M	0.738731	0.586162
M	0.439655	0.361273
M	0.428571	0.363569
M	0.455026	0.383315
M	0.507903	0.425125
M	0.456446	0.352564
M	0.515748	0.396157
M	0.61828	0.525216
M	0.596107	0.542916
M	0.559118	0.434132
M	0.60355	0.45412
M	0.39726	0.296077
M	0.581395	0.436227
M	0.691954	0.591284
M	0.544474	0.459186
M	0.485944	0.523582
M	0.472973	0.393008
M	0.282313	0.248896
M	0.6	0.4739
M	0.0668874	0.0648208
M	0.733377	0.574872
M	0.581081	0.465998
M	0.224806	0.197442
M	0.661074	0.524952
M	0.623047	0.503785
M	0.354839	0.276613
M	0.709046	0.589704
M	0.671785	0.515742
M	0.644478	0.511488
M	0.481297	0.415512
M	0.464107	0.392503
M	0.647399	0.494267
M	0.473233	0.410099
M	0.54955	0.426847
M	0.590361	0.414245
M	0.652539	0.532087
M	0.542553	0.452128
M	0.147059	0.129817
M	0.25	0.212593
M	0.711993	0.575011
M	0.633136	0.448225
M	0.510417	0.357713
M	0.206731	0.179079
M	0.543353	0.442379
M	0.460274	0.395633
M	0.397436	0.319149
M	0.628713	0.491558
M	0.575207	0.438898
M	0.551257	0.441064
M	0.595908	0.458302
M	0.616057	0.465809
M	0.688442	0.479899
M	0.429448	0.323504
M	0.491803	0.406134
M	0.534743	0.427953
M	0.541985	0.442819
M	0.409326	0.33756
M	0.645875	0.51337
M	0.524691	0.37486
M	0.666667	0.435826
M	0.597724	0.483994
M	0.640553	0.479469
M	0.546763	0.440435
M	0.61461	0.479116
M	0.72381	0.579934
M	0.690476	0.567015
M	0.582305	0.48734
M	0.857744	0.728149
M	0.322314	0.268393
M	0.687143	0.521826
M	0.585443	0.476036
M	0.493793	0.425249
M	0.359736	0.319162
M	0.551282	0.419293
M	0.489209	0.396291
M	0.570136	0.402096
M	0.497573	0.39168
M	0.4192	0.344084
M	0.614286	0.469312
M	0.527607	0.434388
M	0.658346	0.521944
M	0.752294	0.53279
M	0.646532	0.498867
M	0.625201	0.513664
M	0.207447	0.187438
M	0.530973	0.408019
M	0.37561	0.309032
M	0.312347	0.278015
M	0.550152	0.437115
M	0.364991	0.322538
M	0.578199	0.488578
M	0.661775	0.50432
M	0.676796	0.49686
M	0.492958	0.390909
M	0.198372	0.181433
M	0.536993	0.42722
M	0.671672	0.553953
M	0.569827	0.428987
M	0.461538	0.363437
M	0.65	0.517524
M	0.645582	0.509699
M	0.520833	0.411232
M	0.721184	0.56355
M	0.497817	0.404158
M	0.27907	0.363636
M	0.447154	0.368364
M	0.653028	0.501603
M	0.567251	0.4156
M	0.590164	0.467541
M	0.578526	0.484145
M	0.53668	0.449389
M	0.323077	0.241608
M	0.589099	0.481186
M	0.639474	0.489637
M	0.787671	0.621516
M	0.27451	0.216216
M	0.642857	0.493878
M	0.493151	0.36505
M	0.436975	0.336134
M	0.489933	0.4105
M	0.656918	0.533235
M	0.502627	0.416618
M	0.64526	0.483101
M	0.729864	0.581193
M	0.654378	0.497696
M	0.438776	0.358998
M	0.693312	0.530414
M	0.416667	0.3484
M	0.674457	0.494825
M	0.632143	0.471239
M	0.67052	0.545178
M	0.362745	0.290196
M	0.488506	0.38241
M	0.57478	0.465821
M	0.546296	0.439626
M	0.579268	0.460764
M	0.465909	0.360735
M	0.467043	0.389503
M	0.287879	0.245648
M	0.534653	0.393933
M	0.581081	0.543929
M	0.47619	0.354257
M	0.542065	0.4501
M	0.713992	0.562217
M	0.597561	0.457758
M	0.727015	0.594203
M	0.653125	0.522566
M	0.525253	0.389104
M	0.612871	0.488466
M	0.576923	0.503497
M	0.716867	0.529864
M	0.325	0.270833
M	0.5625	0.457608
M	0.737695	0.632692
M	0.573643	0.4074
M	0.526984	0.417087
M	0.340745	0.283714
M	0.764356	0.614028
M	0.42236	0.330328
M	0.446556	0.38125
M	0.0675676	0.0642382
M	0.66719	0.544004
M	0.460526	0.408216
M	0.719149	0.50245
M	0.622801	0.520882
M	0.578014	0.461053
M	0.582621	0.492919
M	0.413793	0.296146
M	0.478715	0.419658
M	0.540214	0.437584
M	0.41791	0.355147
M	0.502752	0.425444
M	0.625387	0.436609
M	0.5	0.317479
M	0.636656	0.458128
M	0.576577	0.436649
M	0.384615	0.315037
M	0.580645	0.425868
M	0.680203	0.562797
M	0.670487	0.451127
M	0.689335	0.523949
M	0.709037	0.51378
M	0.380952	0.310948
M	0.240862	0.226639
M	0.6	0.459834
M	0.348875	0.291366
M	0.626214	0.468919
M	0.535007	0.417696
M	0.82746	0.673014
M	0.545886	0.429365
M	0.640531	0.487604
M	0.44	0.311429
M	0.492754	0.38721
M	0.554795	0.456164
M	0.550877	0.464775
M	0.445238	0.362211
M	0.573892	0.444188
M	0.467153	0.343366
M	0.633508	0.512416
M	0.340741	0.272493
M	0.565217	0.440217
M	0.6	0.503305
M	0.409639	0.325875
M	0.520118	0.445366
M	0.655449	0.531306
M	0.533875	0.3913
M	0.555351	0.434475
M	0.591296	0.38126
M	0.697368	0.404526
M	0.557143	0.453866
M	0.865191	0.739153
M	0.596639	0.44637
M	0.620339	0.444098
M	0.65638	0.543396
M	0.5	0.391642
M	0.492683	0.424062
M	0.586207	0.495607
M	0.480519	0.380844
M	0.705678	0.567769
M	0.425926	0.348865
M	0.431373	0.341447
M	0.430556	0.32893
M	0.424242	0.346624
M	0.561702	0.408593
M	0.649351	0.459596
M	0.443182	0.346939
M	0.406863	0.333414
M	0.623377	0.480645
M	0.606957	0.463309
M	0.387097	0.312394
M	0.62069	0.459436
M	0.46798	0.353175
M	0.5919	0.424104
M	0.552511	0.42079
M	0.803259	0.655516
M	0.395631	0.331052
M	0.281553	0.254133
M	0.583333	0.344792
M	0.522533	0.430458
M	0.467742	0.381818
M	0.538606	0.453315
M	0.298701	0.216691
M	0.737705	0.637871
M	0.174342	0.156925
M	0.71345	0.560389
M	0.679487	0.511453
M	0.501718	0.386965
M	0.39823	0.302837
M	0.410811	0.333449
M	0.645105	0.520824
M	0.571795	0.48546
M	0.628289	0.482243
M	0.457565	0.351131
M	0.681214	0.572044
M	0.451104	0.34597
M	0.510791	0.418007
M	0.603053	0.458503
M	0.0722222	0.0666001
M	0.753526	0.595891
M	0.663492	0.486283
M	0.470874	0.383451
M	0.591398	0.442967
M	0.609375	0.483611
M	0.244939	0.220089
M	0.647059	0.501851
M	0.826023	0.680626
M	0.608197	0.510405
M	0.50463	0.427484
M	0.585242	0.457672
M	0.539185	0.406287
M	0.685053	0.544801
M	0.461538	0.38762
M	0.576087	0.487379
M	0.684169	0.550845
M	0.678363	0.514969
M	0.735731	0.610002
M	0.682831	0.515825
M	0.674242	0.513654
M	0.584699	0.464344
M	0.5	0.427658
M	0.204343	0.194752
M	0.610701	0.492821
M	0.516484	0.40522
M	0.637519	0.488515
M	0.61435	0.491866
M	0.782583	0.639036
M	0.639024	0.48797
M	0.699203	0.544095
M	0.443287	0.369798
M	0.292683	0.269134
M	0.729691	0.561277
M	0.629781	0.503498
M	0.602941	0.442266
M	0.468227	0.393765
M	0.644013	0.432274
M	0.265306	0.222789
M	0.423077	0.323914
M	0.641341	0.515331
M	0.464481	0.39545
M	0.506173	0.371795
M	0.629939	0.525747
M	0.610063	0.506949
M	0.392523	0.312868
M	0.569401	0.443547
M	0.729084	0.532458
M	0.190476	0.145658
M	0.670051	0.5451
M	0.657534	0.518795
M	0.574173	0.450283
M	0.603939	0.477193
M	0.467532	0.352233
M	0.602356	0.437064
M	0.593692	0.470396
M	0.752508	0.575658
M	0.398892	0.345392
M	0.579897	0.424451
M	0.504202	0.368608
M	0.406015	0.339393
M	0.502778	0.433424
M	0.596491	0.47823
M	0.665123	0.534694
M	0.709278	0.564071
M	0.486188	0.391136
M	0.401042	0.325611
M	0.654867	0.533243
M	0.313725	0.25098
M	0.646164	0.504345
M	0.30137	0.257051
M	0.457831	0.380187
M	0.597365	0.474537
M	0.456731	0.383169
M	0.615721	0.453106
M	0.120988	0.112269
M	0.509174	0.412415
M	0.496746	0.38478
M	0.386831	0.332974
M	0.582734	0.44964
M	0.630952	0.461406
M	0.484706	0.393575
M	0.648649	0.542543
M	0.760383	0.650176
M	0.642857	0.521272
M	0.494037	0.395884
M	0.602804	0.510225
M	0.65283	0.491345
M	0.621951	0.460268
M	0.468254	0.380715
M	0.310345	0.288759
M	0.544872	0.427952
M	0.371429	0.22987
M	0.601375	0.48735

## Sheet: chemeng
gender	repeat_prob	gini_coeff
F	0.428571	0.367647
F	0.611621	0.502059
F	0.450292	0.354672
F	0.666667	0.563151
F	0.558074	0.537431
F	0.493188	0.387024
F	0.652866	0.42979
F	0.5	0.564114
F	0.656766	0.427551
F	0.464286	0.384463
F	0.277778	0.252137
F	0.435612	0.381907
F	0.5	0.314452
F	0.51755	0.415959
F	0.4375	0.473856
F	0.280488	0.248863
F	0.521127	0.401408
F	0.403226	0.314298
F	0.373984	0.333861
F	0.430939	0.340396
F	0.326531	0.283241
F	0.62963	0.443056
F	0.664495	0.539388
F	0.488722	0.375387
F	0.524548	0.419714
F	0.608295	0.468718
F	0.508333	0.367232
F	0.432886	0.317978
F	0.507508	0.386454
F	0.184211	0.159593
F	0.353846	0.393452
F	0.511327	0.421141
F	0.315789	0.210526
F	0.584746	0.44137
F	0.384615	0.305288
F	0.357576	0.290166
F	0.352381	0.286559
F	0.6	0.494904
F	0.551724	0.403772
F	0.478261	0.394928
F	0.511811	0.342774
F	0.456897	0.379584
F	0.342105	0.269474
F	0.62916	0.523054
F	0.208955	0.197691
F	0.589474	0.444804
F	0.736842	0.315789
F	0.482456	0.384709
F	0.423729	0.358824
F	0.502392	0.505238
F	0.435737	0.334047
F	0.580311	0.437792
F	0.515464	0.398772
F	0.451923	0.352227
F	0.27907	0.391876
F	0.401786	0.326626
F	0.536424	0.408925
F	0.591716	0.457594
F	0.530612	0.415262
F	0.345238	0.284848
F	0.391061	0.325714
F	0.582734	0.462912
F	0.586592	0.468104
F	0.415385	0.349123
F	0.394737	0.45942
F	0.447761	0.387253
F	0.530864	0.44282
F	0.27957	0.259027
F	0.441176	0.359876
F	0.527027	0.43352
F	0.126761	0.11756
F	0.492212	0.398754
F	0.302326	0.26124
F	0.527778	0.395425
F	0.492401	0.41483
F	0.710526	0.469091
F	0.618182	0.482078
F	0.554348	0.389714
F	0.593429	0.477703
F	0.586301	0.466153
F	0.588957	0.45472
F	0.469697	0.351515
F	0.601974	0.451093
F	0.606178	0.476834
F	0.564663	0.402253
F	0.384615	0.28312
F	0.384615	0.325769
F	0.552	0.578904
F	0.574257	0.386369
M	0.666667	0.414201
M	0.609785	0.480553
M	0.64497	0.41785
M	0.326797	0.275652
M	0.648352	0.449004
M	0.650633	0.473427
M	0.589342	0.378127
M	0.448179	0.374838
M	0.366197	0.301721
M	0.527778	0.405229
M	0.523529	0.418446
M	0.389831	0.3337
M	0.518519	0.364672
M	0.485437	0.369298
M	0.527027	0.384556
M	0.635953	0.510238
M	0.527108	0.420766
M	0.509202	0.358512
M	0.545872	0.413215
M	0.543478	0.419772
M	0.578125	0.427373
M	0.46988	0.329956
M	0.540816	0.455592
M	0.435967	0.360173
M	0.666667	0.398422
M	0.672566	0.526721
M	0.482234	0.385837
M	0.561404	0.478596
M	0.672078	0.478976
M	0.514423	0.4401
M	0.494186	0.388399
M	0.641026	0.427656
M	0.632653	0.450113
M	0.494624	0.359186
M	0.491339	0.383472
M	0.558621	0.458673
M	0.661232	0.51488
M	0.725564	0.528916
M	0.524272	0.303943
M	0.431507	0.369368
M	0.547368	0.459731
M	0.48951	0.378772
M	0.466667	0.540264
M	0.555147	0.427382
M	0.454212	0.37343
M	0.611408	0.452918
M	0.611613	0.479786
M	0.571429	0.427336
M	0.336898	0.313136
M	0.390909	0.330801
M	0.603325	0.484575
M	0.620795	0.475806
M	0.585242	0.450897
M	0.150943	0.145073
M	0.383673	0.3188
M	0.547146	0.445678
M	0.654237	0.470937
M	0.555556	0.418889
M	0.570384	0.436858
M	0.608696	0.309179
M	0.195122	0.188224
M	0.552239	0.382587
M	0.443836	0.352277
M	0.652482	0.508684
M	0.492063	0.398313
M	0.514451	0.422757
M	0.37931	0.277778
M	0.605459	0.442353
M	0.669725	0.49782
M	0.656033	0.498082
M	0.53733	0.414365
M	0.621212	0.466532
M	0.549091	0.427067
M	0.526119	0.389426
M	0.690313	0.582935
M	0.593333	0.463607
M	0.518519	0.412037
M	0.408163	0.344476
M	0.555556	0.359568
M	0.434125	0.33549
M	0.611307	0.482396
M	0.534653	0.41858
M	0.651198	0.529812
M	0.472826	0.328664
M	0.590437	0.487246
M	0.586207	0.301724
M	0.720789	0.563477
M	0.587912	0.440586
M	0.456522	0.353357
M	0.755233	0.577644
M	0.607207	0.464067
M	0.483974	0.364349
M	0.571429	0.374286
M	0.61745	0.461321
M	0.836228	0.619859
M	0.579618	0.476324
M	0.646972	0.509533
M	0.441441	0.328829
M	0.425197	0.332434
M	0.227273	0.199198
M	0.214286	0.174662
M	0.648464	0.547053
M	0.556235	0.428951
M	0.547511	0.424661
M	0.427083	0.334162
M	0.567308	0.437512
M	0.672304	0.480911
M	0.520221	0.419329
M	0.321739	0.268339
M	0.519841	0.407123
M	0.361111	0.30314
M	0.62963	0.470673
M	0.516008	0.334279
M	0.563686	0.437341
M	0.582353	0.451574
M	0.54	0.36087
M	0.576271	0.454957
M	0.532787	0.362669
M	0.59854	0.448278
M	0.704453	0.561672
M	0.625259	0.448669
M	0.376471	0.309323
M	0.861345	0.739241
M	0.553903	0.461617
M	0.675879	0.502561
M	0.44186	0.303295
M	0.512821	0.423752
M	0.352941	0.250501
M	0.533981	0.454895
M	0.625	0.405714
M	0.474249	0.362635
M	0.37931	0.381746
M	0.645793	0.496982
M	0.727328	0.571864
M	0.584906	0.465212
M	0.540404	0.425935
M	0.549085	0.444597
M	0.572016	0.458017
M	0.475983	0.357824
M	0.482759	0.389655
M	0.559871	0.461474
M	0.662791	0.473136
M	0.396552	0.35665
M	0.371429	0.274026
M	0.568421	0.469217
M	0.551351	0.444155
M	0.680672	0.509509
M	0.324675	0.265096
M	0.449438	0.352671
M	0.584814	0.436904
M	0.518817	0.425392
M	0.662121	0.559791
M	0.205645	0.174226
M	0.478873	0.369052
M	0.333333	0.28316
M	0.647321	0.487907
M	0.679144	0.466756
M	0.617284	0.450816
M	0.401274	0.323418
M	0.5762	0.442918
M	0.539726	0.474217
M	0.463054	0.418041
M	0.5	0.397918
M	0.58156	0.391041
M	0.580737	0.443783
M	0.511111	0.357071
M	0.510689	0.431854
M	0.59436	0.427854
M	0.538043	0.409143
M	0.65528	0.519501
M	0.63587	0.451493
M	0.596708	0.457336
M	0.535593	0.380156
M	0.5625	0.415179
M	0.522843	0.389945
M	0.390244	0.337073
M	0.588889	0.444711
M	0.589372	0.474112
M	0.457143	0.337594
M	0.451872	0.338594
M	0.629482	0.475346
M	0.546053	0.417429
M	0.212766	0.189764
M	0.497778	0.382458
M	0.595745	0.461366
M	0.5	0.361111
M	0.413793	0.297949
M	0.648649	0.477838
M	0.489796	0.390487
M	0.58042	0.392657
M	0.552846	0.411826
M	0.557769	0.476939
M	0.505906	0.407363
M	0.451613	0.352638
M	0.440397	0.35452
M	0.473262	0.380738
M	0.349398	0.326863
M	0.56962	0.48455
M	0.612466	0.449334
M	0.349206	0.298877
M	0.65832	0.531754
M	0.539326	0.40518
M	0.44898	0.348073
M	0.578049	0.43034
M	0.419355	0.299283
M	0.511628	0.355482
M	0.402299	0.425131
M	0.729927	0.575305
M	0.60815	0.453016
M	0.610482	0.496276
M	0.461538	0.368475
M	0.458647	0.354845
M	0.857143	0.684286
M	0.675817	0.561911
M	0.592784	0.485286
M	0.583893	0.384045
M	0.607843	0.388235
M	0.519417	0.423752
M	0.521531	0.414402
M	0.698312	0.560355
M	0.689177	0.534351
M	0.868417	0.732597
M	0.606061	0.37704
M	0.662207	0.502798
M	0.586592	0.458176
M	0.263736	0.217484
M	0.641095	0.520448
M	0.421348	0.335661
M	0.52451	0.347584
M	0.49697	0.414781
M	0.40413	0.33905
M	0.645598	0.524047
M	0.590625	0.478727
M	0.644737	0.455166
M	0.635231	0.535427
M	0.549072	0.417522
M	0.407407	0.445076
M	0.347826	0.286841
M	0.593137	0.433144
M	0.493827	0.377898
M	0.169903	0.155453
M	0.657174	0.489577
M	0.665451	0.509852
M	0.314286	0.267262
M	0.508475	0.395091
M	0.435897	0.354895
M	0.570093	0.423608
M	0.518519	0.405033
M	0.547085	0.401279
M	0.4375	0.455373
M	0.646724	0.450579
M	0.492857	0.378471
M	0.553323	0.443623
M	0.561265	0.443026
M	0.658065	0.468141
M	0.526652	0.393928
M	0.574074	0.430548
M	0.669323	0.455815
M	0.380282	0.298656
M	0.436782	0.346939
M	0.721649	0.537658
M	0.599673	0.47591
M	0.651007	0.466701
M	0.457143	0.267669
M	0.708571	0.577703
M	0.627273	0.412084
M	0.678035	0.521765
M	0.666667	0.373333
M	0.452055	0.335959
M	0.723729	0.574836
M	0.616883	0.455646
M	0.579407	0.491408
M	0.547945	0.383562
M	0.557692	0.410013
M	0.297297	0.242723
M	0.517367	0.426962
M	0.478723	0.40393
M	0.67668	0.534353
M	0.111111	0.104081
M	0.392157	0.333966
M	0.597531	0.476233
M	0.534591	0.415009
M	0.569405	0.396023
M	0.497006	0.387404
M	0.544554	0.421653
M	0.345588	0.281395
M	0.466887	0.401012
M	0.617769	0.471432
M	0.555556	0.405178
M	0.610714	0.454391
M	0.555556	0.406111
M	0.57967	0.433671
M	0.639831	0.442672
M	0.508651	0.363492
M	0.69375	0.503519
M	0.725738	0.572152
M	0.343137	0.279192
M	0.198198	0.186659
M	0.448276	0.322468
M	0.727273	0.533921
M	0.503356	0.399692
M	0.703297	0.401302
M	0.568421	0.387163
M	0.4175	0.350687
M	0.474886	0.401032
M	0.628697	0.485941
M	0.700997	0.551513
M	0.539554	0.417582
M	0.397849	0.321621
M	0.542722	0.445221
M	0.545064	0.420965
M	0.428571	0.313492
M	0.6	0.424
M	0.581197	0.474272
M	0.50838	0.419693
M	0.540603	0.437003
M	0.58	0.42
M	0.64881	0.432809
M	0.626214	0.468919
M	0.569416	0.475991
M	0.673489	0.531477
M	0.517007	0.398816
M	0.487013	0.383692
M	0.694896	0.575406
M	0.496063	0.386442
M	0.496894	0.374511
M	0.226415	0.207087
M	0.541922	0.417077
M	0.0588235	0.0569853
M	0.665	0.483731
M	0.61512	0.492176
M	0.609195	0.470419
M	0.511905	0.416957
M	0.722388	0.525566
M	0.654605	0.469656
M	0.450893	0.370862
M	0.659021	0.516518
M	0.575342	0.612122
M	0.654229	0.503919
M	0.627792	0.503143
M	0.628242	0.499922
M	0.448598	0.365278
M	0.507246	0.418159
M	0.746988	0.5393
M	0.491803	0.400582
M	0.521084	0.423543
M	0.67581	0.525667
M	0.557377	0.476017
M	0.492813	0.385189
M	0.631579	0.514749
M	0.661417	0.494049
M	0.492537	0.428446
M	0.679487	0.426667
M	0.693878	0.480952
M	0.660185	0.50332
M	0.582888	0.464864
M	0.510612	0.421167
M	0.558442	0.41673
M	0.644689	0.465919
M	0.566434	0.42804
M	0.379421	0.345679
M	0.563107	0.455919
M	0.674074	0.527357
M	0.574468	0.42859
M	0.756098	0.412195
M	0.588235	0.495625
M	0.62585	0.516759
M	0.764706	0.521765
M	0.569832	0.393964
M	0.645455	0.491537
M	0.590164	0.41579
M	0.383562	0.315373
M	0.662162	0.495135
M	0.462366	0.38172
M	0.544379	0.424191
M	0.448864	0.352273
M	0.493056	0.38261
M	0.665362	0.520479
M	0.463855	0.390762
M	0.587248	0.402903
M	0.614907	0.445652
M	0.602857	0.446454
M	0.640756	0.503366
M	0.502222	0.432817
M	0.659574	0.384973
M	0.591615	0.479359
M	0.565574	0.44417
M	0.668354	0.531104
M	0.634969	0.521215
M	0.518182	0.400686
M	0.576577	0.456968
M	0.444444	0.311111
M	0.602996	0.454957
M	0.339286	0.305985
M	0.4375	0.345679
M	0.313084	0.27338
M	0.5	0.368484
M	0.521212	0.409206
M	0.263636	0.215937
M	0.559406	0.455557
M	0.314286	0.223214
M	0.611765	0.443316
M	0.677477	0.473662
M	0.6	0.463314
M	0.514286	0.426891
M	0.569231	0.402747
M	0.57764	0.466478
M	0.492958	0.394757
M	0.469388	0.397959
M	0.602273	0.44697
M	0.564103	0.404789
M	0.638655	0.42564
M	0.584158	0.428807
M	0.555556	0.415816
M	0.614304	0.497929
M	0.319149	0.248005
M	0.679856	0.483631
M	0.513514	0.301802
M	0.582734	0.382411
M	0.798046	0.567984
M	0.387597	0.301936
M	0.576923	0.456035
M	0.489933	0.367626
M	0.482143	0.288177
M	0.583942	0.485736
M	0.52	0.383333
M	0.671429	0.492547
M	0.537931	0.418116
M	0.485207	0.354758
M	0.661654	0.504052
M	0.59132	0.483421
M	0.599628	0.450842
M	0.238095	0.212835
M	0.488722	0.393023
M	0.270833	0.252381
M	0.457143	0.345865
M	0.646532	0.498867
M	0.459941	0.367219
M	0.432432	0.32461
M	0.636872	0.502278
M	0.608108	0.448101
M	0.619403	0.46854
M	0.5	0.414123
M	0.64924	0.473327
M	0.56812	0.456786
M	0.412935	0.321486
M	0.635965	0.525999
M	0.366667	0.307018
M	0.36	0.3275
M	0.395833	0.35319
M	0.409524	0.350077
M	0.635417	0.474405
M	0.510121	0.421454
M	0.388889	0.323232
M	0.657534	0.510198
M	0.6	0.436968
M	0.545752	0.450228
M	0.5	0.41011
M	0.523207	0.417759
M	0.346154	0.312217
M	0.5	0.435556
M	0.556497	0.410126
M	0.693878	0.493794
M	0.440594	0.362635
M	0.634078	0.541025
M	0.419847	0.323925
M	0.550802	0.430959
M	0.413793	0.345801
M	0.555556	0.429982
M	0.570423	0.42623
M	0.752896	0.628439
M	0.503268	0.345803
M	0.454839	0.396373
M	0.505155	0.402277
M	0.53913	0.410747
M	0.414634	0.342642
M	0.367347	0.410946
M	0.5	0.407804
M	0.552239	0.424378
M	0.506536	0.378609
M	0.361111	0.292874
M	0.580645	0.469672
M	0.329268	0.26031
M	0.602317	0.448551
M	0.431624	0.35152
M	0.711921	0.557966
M	0.660156	0.420348
M	0.601958	0.450632
M	0.690083	0.567438
M	0.421277	0.334887
M	0.627027	0.483405
M	0.584795	0.443621
M	0.646322	0.474753
M	0.747475	0.519192
M	0.467005	0.339376
M	0.588235	0.437061
M	0.457317	0.351192
M	0.600671	0.462918
M	0.514085	0.442743
M	0.641026	0.468966
M	0.596443	0.595056
M	0.39726	0.290473
M	0.695652	0.509317
M	0.688841	0.548172
M	0.567568	0.436444
M	0.35	0.280615
M	0.622807	0.513362
M	0.624742	0.489759
M	0.5	0.381346
M	0.506494	0.370984
M	0.0740741	0.0681481
M	0.468085	0.309409
M	0.648953	0.514434
M	0.577002	0.470535
M	0.439024	0.348356
M	0.552381	0.460588
M	0.613924	0.435337
M	0.552632	0.461988
M	0.515957	0.436404
M	0.588235	0.35761
M	0.463768	0.340384
M	0.6	0.378604
M	0.621145	0.509528
M	0.654439	0.518174
M	0.588957	0.470063
M	0.455446	0.486264
M	0.5	0.387543
M	0.562937	0.450462
M	0.531915	0.250484
M	0.611111	0.45986
M	0.440909	0.357945
M	0.529412	0.31781
M	0.53211	0.450571
M	0.54955	0.45506
M	0.367647	0.302326
M	0.632653	0.422336
M	0.7	0.322667
M	0.637736	0.474961
M	0.510204	0.376701
M	0.678429	0.534088
M	0.503464	0.385928
M	0.488263	0.346298
M	0.532258	0.429922
M	0.632558	0.457471

## Sheet: chemistry
gender	repeat_prob	gini_coeff
F	0.51074	0.410335
F	0.484043	0.393507
F	0.619048	0.453045
F	0.596026	0.473998
F	0.587549	0.458905
F	0.486726	0.38198
F	0.54955	0.378829
F	0.386905	0.309293
F	0.4	0.307407
F	0.225806	0.200269
F	0.37037	0.300654
F	0.52981	0.426827
F	0.412698	0.353282
F	0.364318	0.334018
F	0.676301	0.480078
F	0.644737	0.396686
F	0.394737	0.28833
F	0.573913	0.440461
F	0.453333	0.333659
F	0.494737	0.373026
F	0.550239	0.401456
F	0.503378	0.382377
F	0.366667	0.310526
F	0.229167	0.181306
F	0.332186	0.27529
F	0.597701	0.504433
F	0.660377	0.472714
F	0.437086	0.366654
F	0.431818	0.35692
F	0.537415	0.40006
F	0.435294	0.343627
F	0.481013	0.399969
F	0.739051	0.589225
F	0.358974	0.260969
F	0.537133	0.422003
F	0.559322	0.374837
F	0.739812	0.570911
F	0.643678	0.41231
F	0.637931	0.453202
F	0.3	0.248
F	0.591549	0.465274
F	0.424731	0.346498
F	0.285714	0.228571
F	0.543796	0.426394
F	0.357143	0.313492
F	0.418719	0.367997
F	0.166667	0.155556
F	0.633333	0.442424
F	0.461538	0.387932
F	0.522293	0.423372
F	0.275	0.232759
F	0.354839	0.25
F	0.484848	0.368984
F	0.121212	0.110763
F	0.560773	0.450632
F	0.265306	0.232993
F	0.545455	0.412364
F	0.230978	0.208961
F	0.585284	0.436266
F	0.545455	0.397032
F	0.137255	0.120766
F	0.614035	0.450558
F	0.372434	0.321001
F	0.48731	0.404383
F	0.460526	0.319641
F	0.722826	0.543691
F	0.575758	0.339827
F	0.563653	0.484345
F	0.705556	0.473585
F	0.190476	0.168067
F	0.447761	0.361638
F	0.393443	0.276473
F	0.413793	0.352941
F	0.222222	0.18254
F	0.337568	0.298774
F	0.431034	0.355277
F	0.397906	0.319508
F	0.468293	0.354531
F	0.378788	0.325942
F	0.445946	0.349374
F	0.625	0.45069
F	0.505076	0.411089
F	0.282051	0.260073
F	0.443299	0.32627
F	0.54955	0.414955
F	0.611429	0.41084
F	0.488889	0.390338
F	0.469072	0.363928
F	0.569767	0.490258
F	0.461538	0.334554
F	0.624365	0.494924
F	0.333333	0.268297
F	0.355556	0.318774
F	0.48	0.375761
F	0.383838	0.336148
F	0.512596	0.442672
F	0.418182	0.325568
F	0.528571	0.429733
F	0.6	0.387755
F	0.518519	0.393162
F	0.382353	0.342814
F	0.688889	0.5
F	0.162162	0.144532
F	0.453237	0.326865
F	0.493151	0.429471
F	0.605634	0.35664
F	0.561947	0.405202
F	0.502326	0.438513
F	0.481818	0.348644
F	0.45	0.391124
F	0.45098	0.366246
F	0.555046	0.446207
F	0.528571	0.463203
F	0.664778	0.467712
F	0.328947	0.269866
F	0.628641	0.488578
F	0.368794	0.3162
F	0.238532	0.196599
F	0.704878	0.488068
F	0.567073	0.402611
F	0.467213	0.371753
F	0.253165	0.226132
F	0.294118	0.237745
F	0.40678	0.269249
F	0.314706	0.262446
F	0.670732	0.385727
F	0.603589	0.459388
F	0.438776	0.33321
F	0.430939	0.348147
F	0.572398	0.466566
F	0.438636	0.350736
F	0.451613	0.370019
F	0.3	0.264286
F	0.452174	0.343961
F	0.487179	0.382194
F	0.342857	0.304348
F	0.434783	0.280936
F	0.558011	0.372169
F	0.47619	0.238576
F	0.59322	0.515301
F	0.554745	0.392725
F	0.647929	0.473224
F	0.511111	0.394444
F	0.474403	0.395705
F	0.553191	0.423005
F	0.375	0.305372
F	0.637266	0.503748
F	0.547804	0.423271
F	0.424929	0.359369
F	0.513475	0.413878
F	0.583942	0.441542
F	0.398496	0.321147
F	0.603803	0.459556
F	0.640425	0.555051
F	0.512376	0.403629
F	0.553241	0.446555
F	0.369159	0.308204
F	0.464088	0.373298
F	0.406015	0.293376
F	0.38806	0.310804
F	0.572545	0.46217
F	0.577778	0.443275
F	0.613636	0.379011
F	0.506438	0.396716
F	0.528777	0.401175
F	0.510769	0.397562
F	0.4	0.352867
F	0.530075	0.419789
F	0.546154	0.441721
F	0.512397	0.40818
F	0.393939	0.320265
F	0.631016	0.470743
F	0.378788	0.291944
F	0.131757	0.122884
F	0.371257	0.304078
F	0.347368	0.287097
F	0.369048	0.323001
F	0.298077	0.262381
F	0.58871	0.433481
F	0.59661	0.47469
F	0.4	0.339394
F	0.392	0.344316
F	0.55	0.461728
F	0.597403	0.484942
M	0.57971	0.467329
M	0.424779	0.351344
M	0.569767	0.444532
M	0.530488	0.385968
M	0.455927	0.371941
M	0.593863	0.476133
M	0.394737	0.331808
M	0.283582	0.236629
M	0.540146	0.425958
M	0.257485	0.236269
M	0.424419	0.302678
M	0.737024	0.617875
M	0.369565	0.26081
M	0.5	0.392562
M	0.675203	0.531996
M	0.336957	0.296507
M	0.489865	0.375873
M	0.513353	0.390407
M	0.491304	0.341211
M	0.5	0.408304
M	0.539936	0.467598
M	0.671554	0.465359
M	0.580645	0.447891
M	0.477778	0.392645
M	0.561939	0.459112
M	0.604478	0.450824
M	0.366197	0.277308
M	0.555556	0.438432
M	0.282548	0.251459
M	0.568841	0.45165
M	0.649837	0.551125
M	0.477778	0.2974
M	0.58046	0.421902
M	0.57931	0.463589
M	0.5	0.386653
M	0.500945	0.374227
M	0.422907	0.359418
M	0.512438	0.39867
M	0.337838	0.275786
M	0.557432	0.444347
M	0.117457	0.211668
M	0.407643	0.332717
M	0.354839	0.278315
M	0.488372	0.401649
M	0.404494	0.309943
M	0.649682	0.497532
M	0.637631	0.469881
M	0.470588	0.369578
M	0.56391	0.435442
M	0.525038	0.428503
M	0.375	0.296875
M	0.57764	0.390117
M	0.535088	0.432916
M	0.522727	0.411526
M	0.595611	0.440961
M	0.433333	0.336275
M	0.465517	0.399333
M	0.26087	0.233589
M	0.542857	0.469253
M	0.535714	0.388608
M	0.517241	0.357143
M	0.664773	0.497436
M	0.42152	0.355948
M	0.683544	0.542557
M	0.654412	0.549054
M	0.427673	0.314327
M	0.744493	0.638387
M	0.546392	0.452866
M	0.267123	0.248784
M	0.543237	0.445278
M	0.507042	0.39535
M	0.47541	0.399078
M	0.547325	0.373027
M	0.510638	0.355079
M	0.630043	0.500312
M	0.504983	0.402863
M	0.647368	0.510919
M	0.623737	0.474129
M	0.517431	0.404995
M	0.789855	0.450429
M	0.620061	0.458954
M	0.706652	0.531392
M	0.54	0.43058
M	0.622905	0.475522
M	0.445378	0.333715
M	0.209302	0.173051
M	0.504464	0.385698
M	0.605364	0.482064
M	0.445378	0.354023
M	0.298246	0.273246
M	0.715862	0.603678
M	0.409524	0.350077
M	0.468085	0.354799
M	0.488304	0.410259
M	0.735135	0.645794
M	0.650725	0.466667
M	0.473684	0.395798
M	0.173077	0.154741
M	0.683019	0.57345
M	0.630705	0.452888
M	0.241071	0.205252
M	0.491453	0.387273
M	0.48125	0.424548
M	0.600832	0.443596
M	0.323529	0.276215
M	0.520325	0.384382
M	0.684211	0.429825
M	0.449275	0.319031
M	0.380062	0.209605
M	0.524272	0.400931
M	0.39645	0.319469
M	0.508108	0.391565
M	0.478261	0.36413
M	0.435897	0.369464
M	0.517857	0.433715
M	0.580645	0.489661
M	0.40625	0.332237
M	0.514124	0.418802
M	0.544643	0.42577
M	0.452675	0.357994
M	0.581448	0.438498
M	0.423529	0.319808
M	0.413333	0.345758
M	0.520661	0.415076
M	0.559659	0.45143
M	0.616016	0.472477
M	0.572973	0.414779
M	0.615581	0.50125
M	0.534694	0.437916
M	0.644518	0.455926
M	0.514706	0.397504
M	0.454545	0.381095
M	0.607386	0.479873
M	0.444444	0.3
M	0.650284	0.519859
M	0.507123	0.376628
M	0.630031	0.504566
M	0.580882	0.431631
M	0.738798	0.587146
M	0.562791	0.435181
M	0.711663	0.574538
M	0.562372	0.476913
M	0.419753	0.328474
M	0.804018	0.646632
M	0.578207	0.402058
M	0.619643	0.476207
M	0.48703	0.32623
M	0.357616	0.29221
M	0.656947	0.506771
M	0.406667	0.323596
M	0.449219	0.375166
M	0.504673	0.420933
M	0.495726	0.409967
M	0.509579	0.418133
M	0.609603	0.481819
M	0.645328	0.498404
M	0.455446	0.365797
M	0.502674	0.409062
M	0.660428	0.465156
M	0.549451	0.427589
M	0.741906	0.538992
M	0.522546	0.366622
M	0.606299	0.483583
M	0.326923	0.294505
M	0.589011	0.455709
M	0.687011	0.479163
M	0.566176	0.398056
M	0.530364	0.436861
M	0.668598	0.548096
M	0.40566	0.302486
M	0.527273	0.383217
M	0.295455	0.413793
M	0.524194	0.438764
M	0.634981	0.464869
M	0.433213	0.372416
M	0.524324	0.388145
M	0.645408	0.499376
M	0.116279	0.109547
M	0.378788	0.319475
M	0.321168	0.238129
M	0.610849	0.46984
M	0.421801	0.344845
M	0.510563	0.417836
M	0.6875	0.592448
M	0.611413	0.423989
M	0.632558	0.469826
M	0.57037	0.437676
M	0.629344	0.515524
M	0.573529	0.42945
M	0.357143	0.296891
M	0.365385	0.324009
M	0.191646	0.179533
M	0.628483	0.468705
M	0.591981	0.487049
M	0.427481	0.358422
M	0.719333	0.53957
M	0.307692	0.269667
M	0.651786	0.487383
M	0.59542	0.489198
M	0.436464	0.341946
M	0.304348	0.225543
M	0.744604	0.567636
M	0.581395	0.406977
M	0.497238	0.390747
M	0.219512	0.188262
M	0.704809	0.499516
M	0.565657	0.460301
M	0.242991	0.215299
M	0.550649	0.381353
M	0.315789	0.279352
M	0.487528	0.365009
M	0.48	0.353969
M	0.494949	0.412727
M	0.61597	0.455897
M	0.695312	0.594551
M	0.55414	0.373703
M	0.542079	0.439015
M	0.644809	0.495418
M	0.596421	0.431891
M	0.185792	0.171709
M	0.638462	0.529369
M	0.385542	0.314198
M	0.5625	0.436024
M	0.408451	0.338699
M	0.423077	0.353185
M	0.461538	0.34188
M	0.514286	0.373109
M	0.519674	0.415285
M	0.373708	0.324026
M	0.559829	0.422206
M	0.418182	0.344886
M	0.589147	0.447272
M	0.702012	0.539182
M	0.338658	0.313792
M	0.577503	0.45186
M	0.712121	0.433812
M	0.517857	0.424117
M	0.672662	0.491422
M	0.611143	0.487339
M	0.583451	0.470332
M	0.573123	0.486788
M	0.695364	0.476677
M	0.565217	0.45693
M	0.5053	0.395987
M	0.477541	0.422922
M	0.429054	0.3324
M	0.594241	0.458521
M	0.48951	0.387393
M	0.427711	0.346354
M	0.352229	0.306062
M	0.438596	0.351425
M	0.48366	0.396624
M	0.688073	0.471398
M	0.438406	0.376625
M	0.40625	0.3125
M	0.552083	0.432398
M	0.452632	0.378071
M	0.611969	0.528942
M	0.594595	0.450162
M	0.522901	0.416305
M	0.453947	0.345117
M	0.517241	0.415552
M	0.378378	0.314662
M	0.487013	0.39372
M	0.504323	0.417516
M	0.616246	0.366763
M	0.567797	0.465856
M	0.634199	0.511585
M	0.671756	0.460085
M	0.696911	0.533409
M	0.404762	0.36
M	0.680751	0.466101
M	0.491667	0.363783
M	0.550781	0.453533
M	0.582038	0.45264
M	0.548936	0.45287
M	0.368794	0.320026
M	0.51341	0.429541
M	0.4	0.332943
M	0.673469	0.445153
M	0.509202	0.372316
M	0.522876	0.40111
M	0.473973	0.370876
M	0.584906	0.436321
M	0.619231	0.440326
M	0.657718	0.497013
M	0.570929	0.445672
M	0.716981	0.522767
M	0.45	0.381818
M	0.636986	0.485914
M	0.566779	0.447599
M	0.63314	0.49773
M	0.51341	0.430103
M	0.573234	0.488411
M	0.541136	0.418153
M	0.435028	0.349887
M	0.652751	0.510322
M	0.588402	0.477386
M	0.526738	0.425179
M	0.581204	0.462598
M	0.397351	0.341751
M	0.519685	0.37408
M	0.550505	0.577884
M	0.333333	0.280476
M	0.78635	0.421056
M	0.57	0.361395
M	0.392796	0.338571
M	0.366812	0.299112
M	0.714286	0.540238
M	0.477366	0.390039
M	0.540373	0.402803
M	0.539924	0.448481
M	0.351351	0.293919
M	0.523297	0.408764
M	0.652778	0.505556
M	0.525275	0.372151
M	0.647619	0.46681
M	0.410959	0.365562
M	0.466667	0.36849
M	0.40678	0.335109
M	0.630435	0.42711
M	0.506329	0.392441
M	0.709953	0.534809
M	0.408451	0.352448
M	0.626866	0.496045
M	0.620253	0.437764
M	0.51963	0.416892
M	0.563895	0.472286
M	0.577686	0.457848
M	0.666667	0.504929
M	0.401361	0.336812
M	0.610169	0.453113
M	0.524444	0.395846
M	0.771788	0.623738
M	0.582602	0.491342
M	0.727273	0.466969
M	0.486911	0.403836
M	0.0955795	0.0926881
M	0.55	0.411173
M	0.66706	0.5235
M	0.416058	0.318887
M	0.5	0.374567
M	0.538354	0.429896
M	0.407186	0.265046
M	0.536585	0.411425
M	0.562152	0.439915
M	0.549801	0.353841
M	0.584746	0.367001
M	0.273438	0.24454
M	0.30719	0.259033
M	0.594549	0.480402
M	0.457627	0.334216
M	0.744681	0.582494
M	0.608939	0.497606
M	0.377049	0.289474
M	0.543767	0.425961
M	0.544757	0.433849
M	0.290698	0.24247
M	0.603015	0.465888
M	0.5	0.420856
M	0.54717	0.432695
M	0.368421	0.287895
M	0.327869	0.244702
M	0.531915	0.450647
M	0.588235	0.427371
M	0.628961	0.525579
M	0.502128	0.389162
M	0.365854	0.286116
M	0.755461	0.579254
M	0.648598	0.491261
M	0.337349	0.282694
M	0.616737	0.455149
M	0.611973	0.470371
M	0.615472	0.512999
M	0.704819	0.510438
M	0.480122	0.376956
M	0.397059	0.531376
M	0.680715	0.546284
M	0.43314	0.337567
M	0.686684	0.529003
M	0.566327	0.45021
M	0.579457	0.476333
M	0.592788	0.462667
M	0.412903	0.345693
M	0.57478	0.465821
M	0.596562	0.424925
M	0.53457	0.430768
M	0.635379	0.552597
M	0.670391	0.507149
M	0.487059	0.408214
M	0.693878	0.488435
M	0.541818	0.423338
M	0.49162	0.405304
M	0.138614	0.13133
M	0.358974	0.315897
M	0.5625	0.386905
M	0.689024	0.572573
M	0.449511	0.373764
M	0.42268	0.356771
M	0.655827	0.487367
M	0.516667	0.381322
M	0.648794	0.506968
M	0.229167	0.190315
M	0.393519	0.35376
M	0.562141	0.411082
M	0.666667	0.523416
M	0.347826	0.202899
M	0.641638	0.487567
M	0.581662	0.495722
M	0.495098	0.412336
M	0.601648	0.476393
M	0.381356	0.299745
M	0.484594	0.373873
M	0.772277	0.603745
M	0.451852	0.366216
M	0.487805	0.380952
M	0.699616	0.531388
M	0.581633	0.464075
M	0.561364	0.421267
M	0.578475	0.442205
M	0.575949	0.485358
M	0.470247	0.37461
M	0.48366	0.367502
M	0.618442	0.488043
M	0.774312	0.601966
M	0.207792	0.183521
M	0.409742	0.35476
M	0.47929	0.390869
M	0.627907	0.479651
M	0.619565	0.459627
M	0.565476	0.37712
M	0.396825	0.322995
M	0.712644	0.481839
M	0.444444	0.324306
M	0.601719	0.484921
M	0.477966	0.38906
M	0.227848	0.202947
M	0.242947	0.21733
M	0.4	0.33682
M	0.578704	0.464082
M	0.627764	0.486543
M	0.419355	0.356631
M	0.545332	0.414641
M	0.609467	0.512372
M	0.54067	0.438671
M	0.609375	0.437222
M	0.704	0.483135
M	0.315789	0.283401
M	0.604317	0.427207
M	0.432258	0.303666
M	0.593164	0.486562
M	0.538462	0.382712
M	0.346154	0.257919
M	0.582329	0.454491
M	0.493007	0.426718
M	0.733981	0.57507
M	0.275229	0.228835
M	0.629213	0.438841
M	0.491124	0.378691
M	0.677343	0.492817
M	0.661765	0.355499
M	0.504065	0.401973
M	0.765079	0.556628
M	0.56338	0.376193
M	0.611399	0.48
M	0.547786	0.445017
M	0.604494	0.500728
M	0.490566	0.343117
M	0.352459	0.29778
M	0.677804	0.521276
M	0.748858	0.546783
M	0.633188	0.466469
M	0.656151	0.536393
M	0.42437	0.3185
M	0.482759	0.294253
M	0.609375	0.40375
M	0.558052	0.450422
M	0.655348	0.495756
M	0.475113	0.363629
M	0.61413	0.496402
M	0.571633	0.464615
M	0.54902	0.457801
M	0.191919	0.180177
M	0.466667	0.328704
M	0.385714	0.293023
M	0.612667	0.487291
M	0.558118	0.464032
M	0.802752	0.553659
M	0.70356	0.507069
M	0.661692	0.45676
M	0.196429	0.182772
M	0.577061	0.481714
M	0.386029	0.312918
M	0.0673077	0.0648295
M	0.409091	0.324965
M	0.4	0.307407
M	0.530435	0.361596
M	0.463186	0.325872
M	0.428571	0.315714
M	0.644836	0.452114
M	0.414634	0.332543
M	0.271028	0.240474
M	0.620939	0.417535
M	0.468085	0.357021
M	0.695599	0.577105
M	0.196013	0.184468
M	0.648649	0.451143
M	0.396694	0.327295
M	0.303571	0.198718
M	0.615784	0.490019
M	0.641026	0.43315
M	0.491228	0.378705
M	0.391129	0.308254
M	0.641221	0.506338
M	0.479239	0.387555
M	0.656069	0.442949
M	0.502222	0.429246
M	0.419355	0.34127
M	0.441767	0.364822
M	0.631579	0.385965
M	0.631016	0.497714
M	0.557339	0.455673
M	0.542553	0.373577
M	0.497207	0.402235
M	0.53886	0.397741
M	0.56	0.396586
M	0.592965	0.175321
M	0.599775	0.511755
M	0.773307	0.489887
M	0.6648	0.535595
M	0.64825	0.510274
M	0.0474227	0.0466238
M	0.628664	0.295245
M	0.446945	0.366279
M	0.483871	0.332661
M	0.447917	0.359364
M	0.674352	0.506184
M	0.617089	0.472277
M	0.55646	0.441186
M	0.416036	0.343037
M	0.296	0.256818
M	0.503257	0.378149
M	0.421875	0.339152
M	0.298137	0.263948
M	0.58042	0.392657
M	0.686217	0.563653
M	0.592593	0.46402
M	0.478548	0.39957
M	0.472081	0.413071
M	0.551402	0.402259
M	0.578125	0.439815
M	0.682515	0.49265
M	0.214286	0.191169
M	0.5	0.36716
M	0.357143	0.325911
M	0.453431	0.374286
M	0.560748	0.458938
M	0.64277	0.521623
M	0.565543	0.429711
M	0.57611	0.459486
M	0.553957	0.432815
M	0.621622	0.498611
M	0.310902	0.281473
M	0.283537	0.247898
M	0.626016	0.460057
M	0.523046	0.426879
M	0.577796	0.487412
M	0.543987	0.426421
M	0.590164	0.371148
M	0.537906	0.451687
M	0.473684	0.372222
M	0.595109	0.454333
M	0.591195	0.461925
M	0.521053	0.421978
M	0.630573	0.415001
M	0.642857	0.501714
M	0.482143	0.389567
M	0.409524	0.335023
M	0.401639	0.328093
M	0.434783	0.335652
M	0.4811	0.398443
M	0.442478	0.349206
M	0.436447	0.362037
M	0.674548	0.514428
M	0.508021	0.391479
M	0.517241	0.434617
M	0.666183	0.521708
M	0.744705	0.586594
M	0.302326	0.26893
M	0.551351	0.406903
M	0.783133	0.554032
M	0.617284	0.489845
M	0.678753	0.561653
M	0.404762	0.340889
M	0.66034	0.537947
M	0.807665	0.639861
M	0.457584	0.401759
M	0.503704	0.39602
M	0.5936	0.476378
M	0.515385	0.435317
M	0.634795	0.499179
M	0.460784	0.388948
M	0.509709	0.381813
M	0.627586	0.494381
M	0.491349	0.405339
M	0.627119	0.45018
M	0.688022	0.540067
M	0.315789	0.2333
M	0.488753	0.397047
M	0.557447	0.426637
M	0.591716	0.471486
M	0.368421	0.277534
M	0.574557	0.46825
M	0.306667	0.24641
M	0.138462	0.129396
M	0.368932	0.278417
M	0.347072	0.289707
M	0.406061	0.330056
M	0.514124	0.337636
M	0.661417	0.388207
M	0.467949	0.382789
M	0.52381	0.41311
M	0.68	0.499198
M	0.601504	0.420201
M	0.501166	0.413579
M	0.66221	0.501887
M	0.553812	0.430381
M	0.670232	0.503331
M	0.382353	0.306197
M	0.555773	0.422304
M	0.411765	0.288235
M	0.445851	0.380889
M	0.60034	0.482458
M	0.636656	0.531486
M	0.41958	0.328756
M	0.739713	0.573237
M	0.449275	0.368802
M	0.497409	0.395278
M	0.611367	0.446367
M	0.455556	0.356916
M	0.361702	0.275887
M	0.528926	0.334348
M	0.461538	0.37956
M	0.587156	0.370325
M	0.414894	0.31412
M	0.524324	0.430805
M	0.478261	0.389739
M	0.397959	0.322726
M	0.443223	0.35066
M	0.473684	0.363158
M	0.38843	0.320478
M	0.452514	0.387698
M	0.536866	0.384437
M	0.605096	0.352887
M	0.355311	0.294851
M	0.613636	0.444385
M	0.524476	0.328157
M	0.59973	0.496592
M	0.522523	0.441611
M	0.3375	0.291863
M	0.522388	0.378032
M	0.397059	0.322095
M	0.428571	0.321429
M	0.491124	0.396243
M	0.385057	0.314642
M	0.46648	0.359531
M	0.534884	0.384884
M	0.673062	0.459189
M	0.421053	0.344115
M	0.718391	0.532301
M	0.535593	0.435573
M	0.384615	0.296538
M	0.368421	0.317982
M	0.757972	0.614636
M	0.752868	0.618465
M	0.28	0.246667
M	0.713693	0.547244
M	0.639594	0.500097
M	0.311628	0.275141
M	0.604457	0.492428
M	0.540603	0.450714
M	0.649485	0.464069
M	0.675987	0.512039
M	0.49789	0.415062
M	0.31746	0.265596
M	0.402174	0.340316
M	0.567568	0.422905
M	0.466102	0.348937
M	0.547486	0.43203
M	0.653846	0.475036
M	0.544	0.524922
M	0.408163	0.344894
M	0.5	0.412329
M	0.541502	0.411646
M	0.563492	0.47215
M	0.654804	0.543999
M	0.397849	0.28389
M	0.420398	0.353597
M	0.639706	0.396759
M	0.524675	0.417344
M	0.443182	0.319109
M	0.350877	0.274064
M	0.523529	0.363689
M	0.6289	0.492575
M	0.615461	0.473494
M	0.36	0.3025
M	0.622989	0.445094
M	0.557377	0.408015
M	0.528384	0.439552
M	0.570406	0.440957
M	0.506173	0.370679
M	0.481818	0.347687
M	0.423077	0.337231
M	0.535714	0.460978
M	0.346774	0.282756
M	0.638816	0.483764
M	0.585253	0.433948
M	0.662237	0.503132
M	0.392157	0.317125
M	0.633426	0.521445
M	0.574109	0.473176
M	0.40678	0.336077
M	0.26691	0.214875
M	0.587629	0.47533
M	0.756808	0.62222
M	0.528986	0.405351
M	0.590078	0.505363
M	0.468254	0.378124
M	0.606481	0.471242
M	0.384615	0.319786
M	0.56314	0.417102
M	0.585987	0.414454
M	0.447552	0.373905
M	0.592441	0.456017
M	0.516779	0.416946
M	0.627049	0.447847
M	0.730405	0.623574
M	0.45045	0.353567
M	0.59335	0.42214
M	0.581395	0.430336
M	0.461165	0.361935
M	0.44	0.373369
M	0.43956	0.301228
M	0.233333	0.202174
M	0.487179	0.321179
M	0.473958	0.392017
M	0.40625	0.289474
M	0.241379	0.19906
M	0.574297	0.427256
M	0.440541	0.367541
M	0.538293	0.379935
M	0.575517	0.421977
M	0.655319	0.477646
M	0.573427	0.403531
M	0.587156	0.418349
M	0.453125	0.357143
M	0.628684	0.487521
M	0.407407	0.210648
M	0.485507	0.390194
M	0.350515	0.29181
M	0.588521	0.439909
M	0.28051	0.253596
M	0.464646	0.347373
M	0.472362	0.395118
M	0.496063	0.432702
M	0.701521	0.469981
M	0.50566	0.413596
M	0.619048	0.481458
M	0.557143	0.403456
M	0.597403	0.448331
M	0.518072	0.453916
M	0.686981	0.458608
M	0.56962	0.467424
M	0.490506	0.389968
M	0.507246	0.387468
M	0.517007	0.364856
M	0.244856	0.202938
M	0.407407	0.319549
M	0.561129	0.451377
M	0.64682	0.47464
M	0.68932	0.476487
M	0.502538	0.449549
M	0.643979	0.549854
M	0.549708	0.412243
M	0.0861723	0.0808938
M	0.762203	0.596002
M	0.309524	0.287539
M	0.628647	0.49479
M	0.502525	0.397247
M	0.653153	0.51211
M	0.768707	0.398359
M	0.288079	0.261399
M	0.576923	0.488008
M	0.358896	0.302698
M	0.61976	0.469612
M	0.70365	0.54705
M	0.526035	0.450341
M	0.520179	0.384812
M	0.60039	0.479116
M	0.805183	0.701469
M	0.529412	0.446895
M	0.639831	0.442672
M	0.265823	0.249115
M	0.58	0.490895
M	0.634889	0.518906
M	0.45734	0.41033
M	0.4375	0.367222
M	0.405556	0.341018
M	0.491228	0.370942
M	0.461538	0.383242
M	0.705747	0.5169
M	0.72847	0.465858
M	0.4	0.298438
M	0.468284	0.376957
M	0.560472	0.444933
M	0.682292	0.526298
M	0.583333	0.333333
M	0.485669	0.383142
M	0.602941	0.470588
M	0.568008	0.45884
M	0.742337	0.609767
M	0.416129	0.356264
M	0.676171	0.531786
M	0.548387	0.435484
M	0.636691	0.488389
M	0.318681	0.293832
M	0.527778	0.346405
M	0.454545	0.324542
M	0.339901	0.247445
M	0.488076	0.416203
M	0.795711	0.585126
M	0.397436	0.324059
M	0.560284	0.473919
M	0.649718	0.541689
M	0.496732	0.386894
M	0.412338	0.349932
M	0.621673	0.530695
M	0.261905	0.243088
M	0.510638	0.308973
M	0.443503	0.398357
M	0.5	0.342041
M	0.479167	0.386771
M	0.513514	0.334084
M	0.661538	0.498145
M	0.678899	0.589554
M	0.491071	0.389724
M	0.654264	0.447652
M	0.313008	0.267812
M	0.517241	0.403667
M	0.690217	0.552155
M	0.344828	0.265376
M	0.705882	0.506738
M	0.578947	0.463176
M	0.524862	0.385463
M	0.643357	0.464624
M	0.555046	0.451622
M	0.431472	0.345858
M	0.37931	0.285441
M	0.587719	0.473311
M	0.550955	0.429778
M	0.477011	0.415625
M	0.0810811	0.0766097
M	0.539535	0.391919
M	0.647594	0.490722
M	0.585987	0.438902
M	0.580365	0.474072
M	0.556802	0.437929
M	0.480519	0.346104
M	0.318841	0.252852
M	0.567839	0.34352
M	0.148148	0.139209
M	0.493506	0.397602
M	0.635	0.504018
M	0.61326	0.519455
M	0.525253	0.411348
M	0.568627	0.467914
M	0.230216	0.20749
M	0.375	0.309375
M	0.462006	0.378067
M	0.646532	0.498867
M	0.582192	0.417521
M	0.276786	0.246858
M	0.594444	0.458676
M	0.575758	0.446141
M	0.728863	0.581287
M	0.505376	0.379032
M	0.731047	0.505972
M	0.649194	0.481397
M	0.455357	0.370609
M	0.505882	0.353641
M	0.598263	0.475059
M	0.561605	0.43171
M	0.61039	0.445455
M	0.479167	0.3625
M	0.586207	0.461529
M	0.688995	0.493338
M	0.594203	0.459045
M	0.715601	0.51974
M	0.582915	0.455046
M	0.279255	0.257733
M	0.630137	0.42415
M	0.558233	0.443994
M	0.603535	0.439716
M	0.532659	0.423732
M	0.610778	0.464118
M	0.587209	0.442188
M	0.233333	0.214493
M	0.462857	0.363708
M	0.6502	0.516979
M	0.352113	0.295775
M	0.74417	0.600919
M	0.496403	0.413515
M	0.554913	0.454621
M	0.499297	0.411049
M	0.47619	0.391926
M	0.624348	0.485403
M	0.481928	0.386103
M	0.56383	0.434094
M	0.708571	0.577703
M	0.494624	0.405971
M	0.581706	0.484456
M	0.62471	0.491649
M	0.533333	0.29881
M	0.509434	0.407112
M	0.238095	0.424693
M	0.513514	0.400901
M	0.47561	0.380601
M	0.51462	0.411893
M	0.458523	0.386673
M	0.27907	0.253563
M	0.618421	0.468013
M	0.389313	0.328531
M	0.552529	0.390374
M	0.634218	0.46886
M	0.413333	0.363333
M	0.710909	0.513939
M	0.618375	0.45781
M	0.541963	0.411276
M	0.510254	0.407127
M	0.512295	0.412178
M	0.58427	0.450046
M	0.47907	0.364576
M	0.351351	0.282658
M	0.628993	0.50995
M	0.492114	0.369536
M	0.726804	0.521688
M	0.637584	0.509772
M	0.486726	0.36657
M	0.509091	0.33165
M	0.555147	0.431271
M	0.699732	0.482518
M	0.36	0.2925
M	0.592751	0.500162
M	0.85	0.525926
M	0.386861	0.309958
M	0.460938	0.363904
M	0.395833	0.315453
M	0.38565	0.316716
M	0.488189	0.341248
M	0.451477	0.333171
M	0.61194	0.50411
M	0.548209	0.44183
M	0.644796	0.4967
M	0.433962	0.368137
M	0.4375	0.346451
M	0.606414	0.524695
M	0.623932	0.429002
M	0.402985	0.347575
M	0.428571	0.338921
M	0.576832	0.453425
M	0.728785	0.59796
M	0.51676	0.389487
M	0.35689	0.296956
M	0.651721	0.536078
M	0.570492	0.463559
M	0.283019	0.253724
M	0.514085	0.358032
M	0.272727	0.237374
M	0.344828	0.279492
