# Supplementary material for: Differences in Collaboration Patterns across Discipline, Career Stage, and Gender
Source: PLoS Biol. 2016 Nov 4;14(11):e1002573. doi: 10.1371/journal.pbio.1002573 (PMC5096717; doi:10.1371/journal.pbio.1002573)
Supplement: S7 Data — (XLSX) [file pbio.1002573.s024.xlsx]

## Sheet: ecology
disparity_female	disparity_male
2.18581	3.1689
1.95614	2.26153
1.5	1.33607
1.88542	3.78375
2.88426	2.61446
2.18487	5.23793
1.62921	1.73148
3.46445	3.7044
2.58877	2.06968
1.54688	6.65286
1.88014	7.87883
2.18599	4.86024
5.67696	3.20999
2.10593	3.38738
1	2.55254
2.05469	1.70939
3.32677	2.6803
1.94637	5.12016
8.85502	6.06837
2.44897	2.54972
3.96939	4.52339
2.50775	2.91088
2.50654	3.35653
2.37038	4.32456
4.08203	3.81669
3.90623	4.20984
2.2616	3.41363
1.76	2.70882
5.89782	4.67099
1.96114	2.61839
1.63325	2.55822
16.9025	0
4.25888	13.2569
1.96067	3.17992
2.89984	3.07474
2.81396	2.12875
3.71716	4.07353
4.98086	9.96971
4.7484	3.2695
3.60758	3.08875
3.67375	2.41128
3.4281	6.93176
4.40715	1.47834
1.53704	4.65328
3.42062	2.16416
4.11554	2.22444
1.8896	1.45062
2.16694	2.07584
3.3275	2.24392
1.93801	1.97972
2.91024	2.46678
5.04359	5.1666
3.35724	7.91938
1.86441	3.38876
33.833	1.92613
2.37585	4.31744
2.13889	2.31365
2.1474	2.10424
2.55128	2.25478
1.7338	6.2812
2.60766	2.25556
2.94429	1.98484
2.06818	2.22478
1.84964	1.99364
3.0456	2.11994
1.39279	1.16319
2.81491	3.60781
1.2425	0
9.11437	4.87981
1.84897	2.03151
3.17938	1.8804
2.75829	1.92088
11.6764	3.59268
2.76905	9.7999
1.42667	2.11286
3.17924	1.76528
7.36516	8.1487
1.48027	3.21214
3.04522	2.86583
4.1388	5.80231
2.16276	3.44434
2.648	2.30396
1.37949	4.81422
4.70259	2.21804
1.66671	2.818
1.614	1.93091
7.16123	2.86096
10.7573	11.2256
1.39279	6.6577
2.44622	2.76356
2.95022	2.26258
6.92218	1.58229
2.3051	2.25713
3.11253	12.3345
2.27737	1.88405
3.27309	1.69679
1.75	1.82039
9.28416	2.44539
1.99769	3.43285
3.44859	11.4504
2.09762	2.06231
2.16301	3.26545
15.8927	5.16159
2.60198	2.98053
2.68364	2.757
	3.75436
	1.76525
	5.09373
	2.96257
	2.54216
	3.13906
	2.33951
	2.29753
	3.95347
	1.97908
	3.06549
	3.42809
	2.02363
	4.05849
	2.86563
	2.52244
	2.70064
	6.15086
	2.489
	4.36821
	2.38377
	2.39921
	1.91574
	3.77009
	2.62615
	3.50883
	2.67217
	2.18142
	2.37792
	1.375
	2.59739
	3.51417
	5.1131
	3.87241
	3.26003
	1.62602
	4.03625
	7.57993
	2.19451
	2.10411
	4.25584
	3.15834
	1.97799
	15.3833
	3.16065
	3.10926
	6.57386
	9.10009
	2.54948
	4.27452
	3.08219
	1.72008
	2.6169
	7.92396
	4.05094
	4.26674
	4.5032
	5.95617
	3.81009
	1.42415
	8.44237
	2.67592
	1.2963
	2.57355
	1.39875
	2.89284
	2.32894
	2.32589
	4.38298
	10.1526
	3.85472
	4.84053
	2.99916
	2.66667
	4.41599
	3.28
	3.05444
	2.28727
	3.8936
	2.82753
	3.55924
	5.63869
	2.52444
	2.42104
	3.69585
	2.51312
	1.36364
	1.60833
	11.0176
	3.33667
	2.85139
	1.28553
	1.82475
	2.29333
	1.90859
	4.77317
	4.65416
	1.38236
	3.29865
	3.41084
	6.07775
	3.27562
	2.74425
	7.58112
	4.4707
	3.78
	2.003
	2.20083
	2.47571
	2.81351
	2.62904
	1.2037
	3.34606
	3.012
	1.45041
	3.29974
	2.77168
	2.70069
	3.31908
	3.78129
	4.92971
	5.95455
	4.09423
	11.3858
	3.24023
	2.09487
	2.71613
	2.36476
	3.43045
	2.55582
	1.38
	3.34076
	2.8528
	1.27188
	2.14213
	2.47206
	1.9747
	1.76657
	2.8528
	3.8081
	2.70601
	2.0615
	2.984
	4.84348
	4.8922
	4.08808
	9.48728
	3.7243
	5.18486
	6.07721
	3.20221
	1.91418
	2.73315
	3.72119
	1.95308
	2.39722
	2.50945
	5.0531
	3.86392
	2.74473
	2.47985
	7.77753
	6.28986
	2.26893
	3.21337
	16.2327
	1.57894
	2.47502
	3.02241
	3.52688
	2.21621
	3.97329
	3.16975
	3.05476
	3.43145
	7.89499
	18.316
	2.44465
	2.79096
	2.60526
	1.75709
	3.37037
	1.84028
	3.74541
	14.2592
	4.26546
	1.77771
	3.99464
	3.30038
	1
	2.05289
	3.50944
	20.8272
	6.0832
	2.67404
	4.03735
	1.87426
	3.49747
	6.20862
	4.05352
	2.63831
	2.88752
	2.25925
	2.16463
	2.84331
	3.47362
	5.22162
	2.3141
	1.83518
	5.21193
	1.59606
	2.55133
	3.2019
	3.14263
	2.82158
	5.47934
	6.08047
	3.30884
	1.92805
	2.51953
	3.9499

## Sheet: psychology
disparity_female	disparity_male
1.82662	3.75197
1.40104	2.42211
1.55144	3.66987
2.9375	2.70231
2.69619	8.52599
2.1423	2.17708
1.51173	1.64499
1.71829	3.45378
2.17663	1.28926
2.04603	2.84043
2.3761	2.96006
3.14457	3.08148
2.42346	4.4832
1.75087	2.22101
18.2906	4.81389
3.22904	3.76329
3.84259	5.27096
1.99945	3.13579
2.2098	1.22571
5.1653	5.91838
2.51948	1.43133
1.816	4.47131
2.76533	3.27444
1.32812	2.35289
1.61497	3.9575
2.16274	2.90798
3.81282	2.90216
2.03184	1.33333
3.50139	1.76355
2.77686	3.86573
2.65113	3.69939
2.36931	1.76222
1.84928	2.64051
1.19048	2.74414
6.07873	4.77953
14.9722	2.60803
2.37291	2.83626
2.25194	1.93237
4.07469	4.90207
4.34562	4.26365
3.14657	2.63436
2.14391	3.27423
4.02479	3.81638
1.6225	2.65538
3.17211	2.3231
1.72355	5.65329
2.09957	2.84354
3.93866	6.67407
1.46281	4.57933
2.04106	1.77857
1.41484	4.80451
1.75939	2.08995
5.1475	2.17097
1.77618	2.68266
3.80009	3.15733
4.71301	1.11111
1.90025	2.19028
3.56225	1.22011
2.02759	2.74076
1.71653	6.77778
1.36209	4.66568
2.27103	2.64739
2.64703	2.8186
2.53401	3.34255
2.07192	2.13845
2.13916	1.91871
2.4718	1.80025
8.03023	9.51824
3.30617	2.54741
2.7237	2.61593
2.8656	2.18114
1.03704	3.20244
2.36146	4.14806
1.79965	3.71501
1.4	2.44738
3.25065	1.44558
2.644	3.31002
7.48756	2.2709
1.56751	2.2074
2.38665	4.93319
2.49436	3.083
1.83998	2.96231
2.57911	6.52739
2.43024	5.2604
3.54092	3.347
2.05875	1
6.92914	5.51317
2.33297	1.78857
2.67678	3.00304
1.96068	4.12108
1.61975	3.3194
2.44444	4.54292
4.20193	3.77404
1.69672	1.68889
6.92668	2.86895
1.66022	1
1.18519	3.19191
2.916	3.86745
2.29486	1.57213
1.96034	5.61194
1.63606	1.46905
1.62286	1.74387
3.72489	1.72234
1.99592	2.62815
2.14785	2.54477
1.0125	2.6936
1.63636	1.82277
2.28053	2.18286
1.54	1.54492
2.30329	1.73604
1.72664	3.18378
1.54167	3.04024
2.8843	2.07563
3.9246	1.79824
1.90823	3.2235
4.15613	3.12654
1.784	12.0984
3.2371	1.23785
2.38192	2.70709
2.56667	2.62844
1.85363	2.43651
1.86365	4.42295
2.01389	1.35667
1.61	2.00444
10.0356	2.05993
2.08333	3.51743
2.03857	5.4793
2.03734	10.3794
2.38834	4.25044
1.38542	3.30628
2.45953	2.99407
1.83929	2.43347
2.90243	4.93392
2.42847	1.75387
1.57401	3.48746
1.61927	2.15434
2.28806	2.76985
1.72063	1.52564
2.31939	1.30295
1.46966	5.48909
2.21705	4.30834
1.66521	2.09316
1.125	2.93651
1.88831	2.94774
1.2	3.27303
3.08264	2.76034
2.98831	1.70139
1.10833	1.875
4.90938	2.24284
8.71937	1.17333
3.257	5.68182
2.89506	1.28125
4.0313	5.84946
1.26172	3.9169
2.71988	3.96521
3.02186	2.25838
1	3.80432
2.17772	2.72125
2.16776	5.55186
2.38554	2.8381
1.9125	2.97101
3.46741	3.19967
3.28076	3.35894
4.74713	4.22259
2.64666	1.96961
2.53605	2.70734
1.85889	3.46939
1.63659	2.6071
	4.10918
	1.07438
	4.35015
	2.72976
	2.45841
	3.84697
	1.33482
	5.71912
	1.30339
	2.32537
	2.97141
	1.37037
	2.11365
	10.859
	1.89877
	6.35857
	1.9355
	2.38828
	3.43749
	1.5625
	3.60647
	5.51598
	1
	3.28801
	1.46745
	3.60249
	4.30586
	2.125
	1.54688
	4.28263
	3.62956
	2.15529
	1.97809
	2.64686
	2.28148
	2.51597
	1.125
	2.61696
	3.94372
	1.83913
	1.71665
	3.39923
	5.42174
	2.4811
	4.49648
	6.47575
	3.9807
	3.06618
	10.7214
	3.75083
	3.70061
	2.75673
	4.04765
	4.09124
	1.71074
	1.73893
	1.98947
	1.60328
	1.92969
	3.89237
	2.42567
	1.67222
	3.05025
	1.69444
	2.65306
	2.77288
	2.63584
	1.11111
	6.59876
	1.8963
	1.54777
	1.67723
	9.2033
	2.1433
	1.18367
	2.45842
	3.62367
	5.31258
	3.82408
	3.49423
	2.39233
	4.8206
	1
	4.89144
	2.82822
	2.40356
	1.984
	3.05838
	3.5798
	3.35395
	2.81292
	3.39201
	3.65494
	2.19955
	2.00379
	2.03819
	4.95932
	2.18952
	4.11204
	3.2171
	1.46654
	12.461
	1.09375
	1.99361
	1.49658

## Sheet: matscience
disparity_female	disparity_male
3.35888	6.76184
5.58098	5.26218
4.02904	1.89961
6.30948	2.94136
1.66597	2.72707
8.85758	2.71242
3.12513	3.45857
6.2331	4.04385
4.5811	6.69971
30.2155	7.71011
2.74362	5.41193
2.61675	2.34136
4.87267	3.5445
10.307	5.76144
3.43961	2.8763
3.99789	4.38825
3.63754	3.64266
1.87925	10.0991
6.69378	3.30896
3.10714	2.65016
3.95229	6.06899
4.46968	5.67633
12.0727	2.94358
1.09375	4.41494
2.4532	6.22651
1.71218	2.12071
3.22283	3.12009
1.99723	3.25175
4.37159	4.11765
2.96141	3.14203
1.47377	6.02218
4.23629	5.53001
4.10955	2.31053
3.68541	3.90507
2.35146	3.71189
2.62	7.73694
3.24442	3.11822
4.10789	2.20868
3.66537	3.78297
4.12818	2.2365
2.10329	2.72918
5.11602	2.97731
1.88368	2.43744
5.28926	2.85508
3.84851	2.90543
3.1406	3.3563
3.32877	3.35257
2.66168	5.84189
3.19459	1.86574
3.65496	4.24192
3.63831	3.68531
4.2895	3.79001
3.96899	3.06285
3.62572	5.10686
3.12005	4.86136
2.14486	3.40898
3.05386	3.03636
4.22026	3.37943
3.61861	3.36217
2.95107	1.84098
9.55493	2.33519
3.06971	3.94478
1.36786	3.78233
2.26992	2.2186
3.19529	4.30299
1	3.16834
3.11921	3.84399
4.3755	2.50389
3.15271	3.71284
6.8194	3.82149
1.77517	2.91466
2.28673	2.70408
1	1.42502
2.95379	11.6428
3.28471	1.53857
3.41899	10.1629
1.65424	2.28969
3.57424	5.97755
1	35.8455
3.84918	1.72853
2.78445	2.74831
1.92238	1.72471
3.87111	2.80442
24.4574	16.5463
2.69273	2.98991
4.52045	5.31354
2.36518	3.07122
1.67706	1.46451
2.65466	2.20319
2.2171	3.72904
3.02354	11.1138
2.5064	7.40022
2.39527	3.04226
1.11111	3.83995
2.67676	2.87138
2.86357	6.09926
3.57521	2.04185
4.07646	4.45835
	6.45936
	2.9976
	4.8864
	3.84306
	3.23345
	5.46775
	9.5034
	3.91952
	2.23542
	5.9006
	2.89856
	8.3402
	2.85517
	2.81015
	3.70046
	5.46947
	1.38971
	3.5883
	3.57432
	1.79685
	2.68492
	7.97387
	4.88406
	13.8546
	2.21285
	13.9677
	2.77989
	14.1968
	4.91386
	3.231
	1.913
	3.90443
	4.59368
	2.48057
	7.31319
	3.61014
	4.33637
	8.56436
	5.00775
	2.806
	4.94595
	2.55156
	2.47698
	5.94563
	4.39755
	2.01847
	1.88435
	9.19923
	2.21599
	2.34998
	1.60043
	4.12028
	4.66845
	2.18258
	3.95261
	2.56352
	2.9632
	3.12132
	2.95675
	2.79189
	1.92016
	4.08729
	4.21056
	3.47689
	2.61939
	4.13544
	1.88169
	2.73226
	3.90872
	3.05434
	3.07876
	4.08532
	6.68179
	5.63463
	3.7775
	21.7624
	2.41755
	2.77866
	4.19447
	4.77533
	5.50469
	3.5786
	1
	4.20676
	2.39816
	2.90467
	2.55216
	2.13079
	2.87843
	4.04238
	2.00136
	3.57945
	5.74315
	5.12078
	3.46507
	2.80115
	16.3481
	4.2074
	6.86557
	3.98529
	5.42578
	3.26591
	3.14827
	4.51793
	3.29015
	5.84178
	2.81198
	2.66932
	5.16098
	4.07262
	2.51684
	6.4478
	2.96771
	3.2715
	2.92328
	3.07133
	2.41623
	6.82379
	3.82337
	4.29192
	1.56434
	3.20798
	3.314
	3.51829
	2.35818
	2.86272
	2.88734
	2.93394
	3.77289
	4.99305
	5.02964
	3.3365
	4.53694
	3.59225
	4.10545
	3.28682
	2.47898
	2.57101
	2.65842
	4.27379
	2.29273
	2.65163
	3.42889
	6.43413
	3.16243
	2.24852
	3.63424
	2.79261
	2.37006
	8.86637
	2.2335
	5.12401
	1.26042
	3.62157
	3.38745
	6.19903
	4.54974
	2.60863
	4.78863
	4.73241
	1.6
	2.81053
	4.0799
	1.70667
	3.88182
	9.92723
	2.44862
	3.3381
	5.70498
	6.39795
	2.53867
	6.2558
	4.7459
	8.39729
	3.36087
	2.68173
	5.99995
	4.251
	7.75997
	2.3852
	6.07441
	3.65326
	4.71092
	5.88461
	2.8737
	1.74176
	2.45423
	3.31633
	2.47428
	2.49282
	6.4538
	2.44745
	3.27726
	2.75386
	1.99465
	11.4715
	5.33423
	3.54623
	2.57234
	3.00734
	7.98139
	4.30478
	2.90572
	1.63151
	3.48113
	3.66421
	3.47357
	2.45075
	3.01639
	2.34934
	3.45864
	2.22974
	2.58213
	10.5561
	3.107
	4.29001
	4.15591
	2.35894
	3.34243
	8.74487
	2.81776
	3.63873
	25.7266
	3.89667
	2.99669
	5.52608
	2.65625
	2.25625
	5.1854
	9.26125
	2.64695
	5.20184
	2.52378
	2.12062
	2.12598
	2.04488
	2.29024
	2.61867
	2.35176
	3.84035
	2.89504
	3.57276
	2.11661
	2.4739
	4.35339
	3.47474
	2.74872
	9.00523
	2.40846
	3.55412
	1.8006
	3.2182
	3.43463
	4.25322
	2.0938
	6.11148
	5.20265
	3.8662
	2.92785
	2.47486
	2.66566
	5.73789
	2.19114
	4.1584
	3.67105
	4.14694
	3.76188
	8.46482
	1.40625
	3.07891
	2.67864
	3.83019
	3.02165
	5.4887
	2.61196
	2.79738
	2.54623
	2.71819
	2.48522
	3.24336
	13.5973
	1.07778
	5.52709
	5.86185
	3.12266
	2.7507
	4.86854
	2.67057
	8.42316
	4.96279
	3.09209
	6.0548
	3.79684
	3.24253
	3.33154
	4.24886
	21.4618
	4.34004
	3.22845
	1
	3.33245
	3.91079
	6.10118
	3.29052
	4.25987
	2.65168
	2.2164
	5.133
	4.55239
	3.30899
	4.39459
	2.11807
	1.72477
	2.77145
	3.87041
	3.77733
	2.00813
	5.44726
	5.69108
	1.7708
	3.78186
	2.73469
	1.31775
	3.46083
	5.27841
	3.27548
	3.56921
	2.24509
	2.22873
	3.65157
	3.13547
	4.24171
	2.14617
	2.4982
	4.5473
	5.23178
	3.15605
	4.44166
	3.9537
	2.9062
	2.50791
	4.2606
	3.08719
	4.47682
	2.59849
	3.71572
	3.63556
	1.97493
	3.49348
	2.84947
	3.65966
	3.79007
	2.40354
	2.52642
	3.02207
	2.65397
	3.8982
	5.31652
	8.48735
	4.7473
	3.71095
	7.05241
	3.21234
	2.40732
	1.97266
	5.57204
	3.59708
	1.2798
	4.7773

## Sheet: molbio
disparity_female	disparity_male
3.53096	3.34424
2.31491	2.44255
2.75	5.87931
1.77357	3.36646
3.36951	4.91334
3.57376	2.59321
1.97464	2.68999
1.08482	3.69213
1.9086	5.27285
4.05097	4.57006
3.97148	2.58492
2.00715	3.4402
1.72024	2.58579
2.77103	2.21392
1.54607	48.6027
3.34904	3.18271
3.79622	3.00916
5.68609	7.10553
3.36101	5.50826
2.09281	8.85482
2.83087	2.2463
3.54409	3.4184
3.10961	4.40041
2.96601	3.79778
3.21945	1.625
1.41667	4.34533
2.73004	2.74821
6.66468	1.836
4.68949	4.18956
2.11105	5.49617
1.89751	3.56037
3.92867	3.80368
3.08792	3.08962
4.14597	2.82905
3.00595	2.686
1.68437	3.67154
6.15477	2.72993
5.57664	3.43423
2.05069	2.43505
2.96099	2.05898
6.75138	6.09438
3.07983	1.95241
2.52252	5.46892
2.39988	3.09624
1.62037	3.67529
2.71766	2.96947
3.6794	3.05735
2.68787	2.79321
1.96143	5.45305
2.63411	2.06239
3.06074	2.67253
2.66922	4.01445
2.71508	2.80397
1.61905	3.52296
2.31036	3.85582
2.43113	2.37934
2.5504	6.07322
3.32518	3.73274
3.28269	2.83212
3.01688	3.17708
3.81481	2.65943
1.90445	4.0483
1.88056	3.0226
2.36751	3.83848
3.77644	4.58839
4.23359	5.53933
2.39311	3.94676
3.10239	3.53109
2.91667	3.06708
2.48173	6.33754
3.42345	2.57944
14.0057	2.0503
3.06322	3.38739
3.1284	2.8192
3.51607	2.21061
3.3141	3.06073
5.14046	4.97065
3.87542	2.12123
5.67645	3.32855
3.79857	3.36359
1.71071	3.94653
1.49222	1.99804
4.69753	6.98064
1.91692	7.95657
2.42547	4.16232
2.17463	4.95846
2.72012	3.27795
2.58102	3.37369
2.5348	3.84533
3.42157	3.52529
2.71418	1.97187
2.93264	1.11111
4.72025	2.83138
2.83889	3.06021
2.89984	3.0282
3.1468	3.47239
2.04648	1.85837
1.34848	3.89423
4.87284	1.22727
2.68981	18.9807
73.5885	3.88071
2.88299	4.24767
3.4068	2.00245
2.12913	3.03572
2.64475	4.6853
3.03008	1.31667
2.9468	2.95191
2.02669	2.83515
2.04283	20.5394
2.11654	2.13333
2.34694	11.4079
2.26732	2.70273
5.77247	2.18883
2.73915	3.51388
3.29362	7.36157
1.70481	2.57642
3.19023	5.37369
2.58955	9.20082
2.06832	2.34185
4.89411	6.81196
3.04198	2.37457
1.46959	4.41678
3.41676	1.51644
3.16174	3.13242
3.80914	1.56727
2.68362	2.60913
2.41635	3.36563
3.66845	2.17403
3.50005	4.80104
3.81786	2.89305
2.0106	3.63802
2.80996	2.77578
2.57374	2.70152
2.3752	2.91062
3.58944	3.06512
3.97318	8.25609
2.45691	4.51724
3.19623	5.24063
7.65485	22.2406
6.2071	2.1407
3.89615	3.14222
2.95829	2.02241
2.24	2.25
3.17193	4.91947
2.73949	2.6266
1.16667	3.8519
1.88982	5.96474
2.55985	4.38732
24.0002	2.29427
2.54165	1.74857
9.55906	29.4288
3.39579	3.34035
1.4401	3.58938
1.125	2.31131
3.11434	5.73313
3.70105	6.5522
3.00989	4.96283
2.95492	4.19397
2.22405	2.81915
2.89301	2.34423
4.07948	2.77274
9.12425	4.00094
6.09615	9.06225
3.35949	3.00686
2.80287	2.71391
2.03994	2.96027
5.00863	3.47211
	2.33234
	2.99218
	4.78222
	2.27495
	2.916
	4.12995
	4.96717
	2.36836
	3.7286
	1.87114
	1.2259
	2.63265
	3.0284
	4.42309
	4.05977
	2.16898
	1.34365
	1.77336
	1.57407
	3.0668
	2.44855
	1.04167
	2.93184
	6.75876
	5.50974
	2.24819
	3.31651
	2.85333
	4.70985
	1.32499
	4.14861
	2.97472
	2.69207
	2.83679
	2.36093
	1.125
	4.07328
	2.83791
	2.56383
	3.29351
	2.53336
	3.79813
	2.19413
	4.93939
	4.49164
	3.3494
	5.04018
	4.93484
	4.06495
	2.90312
	4.66543
	7.22086
	8.0228
	2.49037
	8.77824
	3.84318
	2.13455
	5.80176
	3.24523
	3.4388
	5.58057
	4.68353
	4.08858
	5.52013
	3.06588
	3.80571
	4.28838
	2.65095
	3.64293
	2.70484
	1.68508
	2.8044
	2.67092
	2.75007
	2.25
	2.97761
	3.13273
	7.42667
	3.16012
	3.05874
	1.95949
	2.48495
	3.32383
	3.09305
	3.22287
	1.68898
	3.13066
	2.96703
	2.99322
	1.8776
	2.60229
	1.71647
	4.41891
	2.69979
	1.58552
	2.41565
	4.32132
	3.69501
	5.04954
	3.17439
	4.27967
	2.68385
	13.9736
	3.44928
	3.6513
	3.20071
	2.47242
	1.92284
	2.21248
	3.91244
	2.49791
	3.76641
	3.50883
	4.51141
	2.87162
	3.21574
	1
	3.89443
	2.74396
	4.6424
	10.0486
	2.81287
	14.9924
	2.35455
	3.1536
	3.12531
	3.54423
	4.83345
	2.78137
	3.56088
	6.89721
	3.25071
	3.6943
	1.56481
	4.28948
	2.74466
	4.84559
	1
	3.19256
	3.67192
	3.62064
	3.28293
	2.67054
	3.97584
	3.39778
	2.78409
	3.70103
	5.17697
	3.81795
	3.82444
	3.28914
	1.61174
	3.45926
	2.6409
	3.80411
	4.99017
	3.59109
	1.50694
	2.89614
	2.246
	2.61112
	3.75555
	6.71043
	6.27528
	4.57053
	2.40593
	3.76821
	1.81409
	3.66047
	2.6348
	4.80119
	3.14706
	4.63385
	2.45499
	4.26991
	3.61484
	13.0377
	3.88505
	2.29934
	1
	3.9564
	2.6425
	4.24812
	3.97357
	3.13622
	4.30038
	3.34228
	2.11638
	2.15861
	2.82398
	3.47847
	3.22103
	3.75362
	5.44519
	2.70872
	1.50174
	4.12548
	8.35784
	2.61579
	3.18438
	3.46882
	4.50051
	3.53495
	3.00473
	2.30847
	2.7015
	3.65208
	3.85082
	3.45766
	9.2673
	5.86058
	3.96649
	2.87491
	3.5386
	2.43907
	2.93805
	2.80032
	11.2115
	6.39181
	2.49899
	5.17581
	4.49143
	1.68739
	1.70742
	8.43641
	7.67539
	1
	7.61485
	1.7037
	5.50247
	2.83092
	3.59078
	3.42125
	3.95624
	2.91874
	3.92663
	11.2256
	4.28473
	1.71888
	4.72668
	3.97942
	3.29549
	4.84985
	3.02337
	4.18357
	11.1563
	2.58875
	4.887
	1.99003
	3.58368
	1.83723
	2.53879
	3.41875
	3.11297
	2.11394
	3.60816
	6.77873
	1.14667
	2.42183
	3.61146
	3.14838
	2.56175
	3.93309
	2.19048
	3.51534
	2.85506
	6.06373
	2.64733
	4.14444
	3.47751
	3.35114
	3.73089
	1.55726
	5.0002
	2.32462
	2.64975
	2.69924
	2.0695
	4.19427
	1.93101
	1.94428
	2.70758
	5.22306
	3.80783
	5.77842
	1.66888
	4.26514
	5.60523

## Sheet: chemeng
disparity_female	disparity_male
3.98585	1.8682
2.59214	1.99532
2.67056	3.53198
8.20163	2.25056
13.6201	2.72028
2.90726	2.79888
2.60996	2.8822
6.2012	2.04408
1.72024	5.52434
3.11141	2.78052
2.18018	3.12818
3.03077	2.41849
6.39537	3.53708
2.47733	2.91892
2.07388	1.83625
3.07485	2.3543
4.26246	2.28389
2.1217	3.57402
2.57213	2.70864
3.13401	1.6685
4.01807	2.86194
2.84365	2.06137
2.62069	2.08337
2.35985	2.34696
3.88511	5.7047
2.62872	3.55068
3.72596	2.27259
3.7279	4.16393
2.06365	3.13609
2.08728	6.31933
2.56673	3.00157
1.64202	6.31716
2.87967	2.80704
4.19305	1.81628
1.61538	2.17598
2.00735	1.91279
2.15729	3.21908
2.18254	3.40444
2.05762	3.41691
4.52059	2.72955
2.3089	2.34497
3.61983	2.72828
2.49381	4.12951
3.87154	2.68067
1.77597	10.961
1.95108	2.80907
7.85538	3.20061
3.20006	2.75827
2.29953	3.78758
1.62994	2.75357
2.69273	5.4624
3.0793	2.35708
9.03851	3.85036
2.17989	3.2171
3.40009	3.9873
2.10579	3.61834
3.39525	2.48655
2.05787	4.42491
7.20565	3.34192
5.41983	2.57509
3.24242	3.07106
1.47685	2.0918
2.78454	22.8709
2.65103	1.92937
2.01842	3.06201
3.06688	3.44225
3.32843	5.03772
3.53539	3.04314
3.34423	2.6543
3.16355	1.3642
2.16045	2.83387
3.85964	3.40337
3.70767	3.20859
4.00635	2.72383
7.46854	3.36999
2.64969	2.7593
5.06197	2.3039
2.66	7.42937
1	2.69154
3.91281	2.76049
12.5463	3.96965
3.48402	1.81609
2.32225	2.4202
3.61264	2.97011
4.18996	3.49929
1.98968	11.6291
3.51309	1.60514
2.16622	5.22604
5.31562	1.30867
3.62252	6.37827
3.64288	3.45343
1.91945	3.76001
2.91894	5.94496
2.98071	2.76504
2.22452	2.36167
2.13519	1.83195
2.72808	2.40462
12.753	3.93352
	3.45955
	3.95621
	2.23478
	2.38126
	2.1665
	2.87519
	2.24108
	6.73181
	3.03179
	2.57175
	2.49491
	2.81461
	3.12494
	3.93309
	3.12958
	3.04541
	3.00134
	2.4642
	2.64975
	3.12685
	3.23693
	4.10741
	3.74587
	1.84356
	3.00576
	7.50482
	2.22012
	3.13445
	9.49865
	4.95879
	3.29723
	2.41701
	2.54511
	1.6716
	4.05564
	2.49052
	2.32647
	2.5426
	9.517
	4.72893
	3.26773
	2.44468
	12.4024
	3.79373
	2.01847
	2.13518
	5.93934
	2.53347
	6.55572
	2.73597
	4.29941
	2.78956
	2.86131
	3.77529
	2.71168
	2.73962
	3.05339
	7.08247
	1.99638
	2.2988
	2.90079
	3.36746
	2.71536
	2.86495
	2.86571
	2.5452
	6.07366
	9.18219
	2.36037
	2.27478
	2.93054
	1.86525
	9.28172
	2.76703
	2.37919
	1.5097
	4.13849
	4.53403
	3.1493
	2.3332
	2.96648
	3.73889
	3.30587
	2.8125
	2.69487
	7.96102
	1.66444
	2.81806
	3.0748
	3.06372
	4.162
	3.36898
	2.16999
	2.69856
	2.54363
	3.75475
	3.8824
	2.22578
	2.4614
	5.69252
	2.70222
	2.43284
	2.79397
	2.79086
	10.1142
	4.69957
	3.06037
	2.47355
	4.14078
	3.11866
	2.52018
	3.52573
	1.72686
	1.82481
	3.49976
	3.66442
	2.44612
	4.90146
	2.91291
	3.36512
	4.85565
	7.07015
	4.21298
	2.33521
	1.98468
	3.70259
	3.80844
	4.48063
	3.83118
	28.4257
	1.79782
	3.92814
	9.9939
	3.01525
	7.52259
	3.43411
	2.13678
	3.81753
	5.93101
	4.7034
	4.30739
	2.24346
	6.27858
	3.06293
	3.33023
	2.41351
	3.16288
	3.2831
	2.57534
	3.40635
	3.8154
	3.31815
	4.15507
	2.44058
	2.80263
	3.16764
	2.20709
	3.06168
	2.19223
	2.39395
	3.39812
	3.67654
	2.65036
	3.13118
	2.70708
	3.52801
	2.49385
	3.18022
	3.2084
	3.17078
	2.84449
	1.61464
	5.25868
	2.60983
	3.82417
	1.56805
	2.0593
	4.2587
	2.83931
	2.20628
	8.67926
	2.90995
	2.78425
	2.48396
	5.5996
	4.11385
	4.5212
	5.90768
	2.81161
	3.07693
	2.16172
	2.15445
	2.2929
	2.38185
	2.81909
	4.10752
	3.19592
	3.30806
	3.20519
	2.59428
	2.68331
	2.39182
	2.32334
	3.00685
	7.62206
	2.9132
	8.28424
	2.32442
	3.51694
	2.02887
	1.73918
	2.23309
	3.37381
	2.83001
	3.2346
	4.54488
	3.71287
	2.42803
	3.24973
	3.2557
	2.14155
	2.52682
	4.41877
	2.87001
	3.69192
	1.9188
	2.02126
	2.57234
	4.45022
	7.30134
	3.50558
	2.63296
	4.94484
	2.51915
	3.16755
	2.98571
	3.49918
	3.17828
	2.14223
	4.30556
	2.43027
	2.63746
	4.04091
	2.86823
	2.89867
	4.83762
	11.6601
	3.62621
	3.3316
	3.81963
	2.25898
	5.15646
	2.69838
	2.39913
	3.34268
	4.69095
	3.42519
	4.5241
	2.00617
	3.74723
	4.39823
	7.64209
	5.88656
	2.5201
	1.97604
	2.43817
	3.61544
	4.15926
	3.65208
	1.91378
	2.50041
	2.12876
	6.89582
	3.82946
	3.97898
	2.85832
	1.77986
	4.92864
	5.61828
	3.33408
	2.8272
	1.49112
	4.09499
	2.43113
	3.08299
	2.65121
	2.90269
	2.93762
	3.40127
	2.73229
	4.15005
	2.96185
	2.29532
	2.44952
	2.98488
	4.12086
	4.409
	1.89975
	3.43482
	3.99568
	3.59266
	2.77188
	2.23268
	3.36814
	1.41975
	4.12717
	4.19473
	1.50794
	2.38281
	2.97368
	2.08848
	2.81223
	2.41911
	2.96236
	2.11709
	2.31315
	2.80932
	3.33464
	4.26961
	2.53061
	2.59708
	2.99258
	2.64355
	4.58254
	2.9487
	1.95453
	2.14303
	2.72729
	2.82235
	5.23148
	1.93251
	2.78948
	2.59184
	1.79852
	2.22305
	3.67372
	2.51323
	3.52108
	2.05233
	1.97329
	5.7907
	4.89274
	3.44645
	2.16604
	2.84255
	4.20716
	3.07106
	6.53998
	2.50236
	3.60616
	2.6248
	4.59876
	2.28667
	3.57945
	2.554
	2.7182
	3.49058
	2.54299
	2.68532
	3.41795
	3.07287
	4.1697
	2.28268
	4.55443
	2.64499
	2.208
	5.15476
	5.84382
	3.55516
	3.30731
	3.19662
	3.09833
	5.88954
	2.80478
	3.97008
	3.07036
	3.15013
	6.44246
	5.02125
	2.48534
	2.77043
	5.25859
	9.76571
	2.02679
	3.27657
	2.67166
	3.76143
	2.94251
	5.26339
	2.03316
	4.66115
	2.30345
	2.74237
	2.86845
	4.02538
	3.50913
	3.60071
	2.28795
	2.58963
	3.98063
	1.84342
	2.71752
	2.58084
	6.02197
	2.18135
	3.29943
	6.15109
	2.25834
	3.35859
	3.51534
	2.97637
	4.73211
	2.42498
	2.38202
	2.23692
	3.2543
	4.19352
	1
	2.82396
	28.6011
	2.10362
	2.94089
	3.39223
	2.89614
	1.9528
	6.28897
	3.23456
	2.70585
	2.3937
	1.54556
	2.17825
	3.84301
	3.92665
	2.34471
	3.70224
	3.4411
	2.39542
	4.06194
	4.43197
	5.38251
	1.58066
	2.52626
	2.2151
	7.32611
	4.20792
	4.2553
	6.39322
	2.17517
	3.7141
	1.27111
	3.10824
	2.42927
	1.46914
	5.47124
	4.29174
	2.32788
	2.18947
	2.12
	3.98765
	1.79835
	3.79422
	2.6111
	2.76373
	2.71292
	2.62615

## Sheet: chemistry
disparity_female	disparity_male
1.55238	3.54745
3.50704	3.3747
3.01577	5.18044
3.62815	3.85375
2.07562	3.68605
2.94122	2.91101
1.88492	3.83933
2.96559	3.10966
2.7295	2.38746
2.28048	2.4462
2.89917	7.14593
1.71429	1.73582
4.35143	5.55544
1.82843	2.00315
3.33211	2.15386
3.34696	3.88003
12.5936	2.83
2.08	3.57134
2.2171	3.14068
1.59735	4.88989
1.73084	2.92463
3.14815	6.74783
2.46157	2.52317
2.68928	2.61926
2.12135	3.66649
3.0135	4.38167
2.62716	2.50389
2.58401	1.80379
1.54532	2.76186
4.49697	3.54355
5.1475	3.67344
2.62667	6.30655
2.90905	1.72071
2.85646	2.43215
2.56755	3.57177
2.78601	2.49024
2.76041	2.76547
6.72467	3.13522
2.0666	2.14047
3.47306	3.30022
1.56931	3.46264
4.65714	2.21292
1.80761	3.56651
2.69321	2.02737
1.67447	3.30875
2.14216	1.84305
2.06832	5.07823
1.33	3.48819
2.7284	2.46266
2.98142	2.905
6.744	4.93312
3.86888	2.30476
1.48333	2.04965
2.47699	4.27924
3.08289	2.77066
3.53808	2.83112
1.74642	2.01175
1.56771	3.39691
2.54371	4.39346
2.2137	3.32657
3.21342	2.12254
5.67847	1.89495
3.66303	3.2109
5.01631	5.83417
2.85477	4.28561
2.18138	4.65235
4.28009	1.74068
2.66618	9.05458
3.11842	2.86982
4.88419	3.99916
2.09786	4.57137
1.88889	2.93993
4.41152	3.59027
1.61429	2.31353
6.26998	2.12671
2.10511	9.05535
1.81333	2.88433
3.68029	2.97123
1.79747	3.80463
2.72491	3.73367
1.87833	1.92313
4.62217	3.0912
2.55973	5.39348
2.25088	4.53729
2.0792	3.12402
4.1831	2.18832
3.79293	1.65966
2.42034	1.20833
3.34425	3.05944
4.60262	3.9531
2.30341	2.20893
2.10261	5.58003
2.50868	11.2616
3.12867	3.55516
2.37362	1.9079
5.10608	4.08315
2.04638	21.71
3.1345	2.94709
2.86605	4.30189
2.63735	2.52955
3.09814	4.19616
3.53721	1.476
3.9595	3.12646
2.3185	1.69792
7.82325	3.52
2.07827	3.53663
2.23708	4.85129
5.35074	2.42432
4.19	3.93875
2.81001	2.37818
1.79699	1.7125
4.50108	2.27081
1.4909	12.3745
2.39361	3.77415
3.12607	2.58914
3.17149	1.98148
3.81428	2.74462
2.56909	3.72667
3.59052	3.32811
5.51114	3.83363
2.92744	5.0771
1.91667	3.51956
2.21807	4.9004
3.41657	2.55909
2.89356	2.59951
2.781	3.00136
2.98751	2.75699
2.19343	6.08078
2.73266	2.10381
4.641	6.17612
2.69709	3.09969
1.92505	2.77571
3.92714	5.14168
2.17463	3.74228
2.6364	5.14746
2.75432	3.10098
3.30371	2.52506
1.83556	3.53266
4.35756	3.51451
2.90188	1.78889
2.27953	4.09711
1.79861	2.42583
2.05521	3.76555
3.13211	2.72334
3.31148	4.79539
2.15153	3.0605
2.33031	7.13687
1.44522	3.44171
18.9709	1.98537
2.26482	8.40098
1.11111	2.58579
2.86819	3.02305
2.19855	17.3185
4.87184	1.8952
3.23914	3.41563
3.29451	2.70914
2.42423	5.29027
4.20183	4.08113
2.62817	3.24684
3.68145	5.11187
3.04283	3.98219
2.98874	9.33478
2.84041	3.31505
2.96616	2.87173
20.4253	3.25322
2.94613	2.21519
3.5766	2.85291
3.11212	3.20368
2.90719	1.99531
1.07333	3.87614
1.99994	6.69162
3.00595	3.40333
1.3125	2.53578
4.59737	1.80803
2.30994	6.29203
1.74409	6.81196
3.8093	2.11058
2.54224	2.31463
2.61941	4.37535
3.97877	3.34379
3.27963	2.65881
3.68128	7.26974
3.45514	2.04924
2.89414	3.87933
2.50326	5.94108
1.41667	3.69217
1.87532	2.48472
14.8386	2.69181
2.49771	3.47228
2.12731	3.43677
4.94552	11.2709
2.53854	2.28106
1.71354	3.83468
2.67158	2.26606
2.98143	4.73284
3.01873	2.69786
3.12905	2.0699
2.61653	3.22939
	6.82879
	3.06411
	4.44732
	3.66851
	4.56919
	4.14302
	2.81561
	7.05508
	2.30703
	2.41542
	3.42773
	1.79583
	2.8669
	1.20683
	2.71159
	1.25
	3.20934
	3.92624
	1.90797
	4.55729
	2.52929
	1.82608
	4.08275
	2.1515
	4.6553
	1.91041
	3.78297
	3.38578
	2.23865
	3.15689
	3.65272
	1.90373
	3.04403
	6.34394
	3.39131
	2.51335
	2.74298
	3.43165
	5.21387
	2.82538
	2.4237
	3.26724
	3.50466
	10.161
	2.76949
	1.65694
	4.6002
	4.81091
	6.08667
	3.84697
	4.29808
	2.21729
	5.46323
	2.93736
	4.69224
	2.54486
	3.35489
	2.43154
	2.19813
	4.82502
	2.71001
	4.58045
	1.82749
	4.68721
	1.67711
	2.67437
	2.94976
	7.10617
	2.89379
	4.11784
	2.90312
	2.83644
	3.2059
	2.93982
	3.48579
	1.7916
	6.00213
	4.18851
	2.54984
	3.11818
	5.06979
	2.15173
	2.2515
	3.55949
	2.87125
	6.27857
	5.11028
	3.36119
	3.36889
	2.17863
	4.5518
	2.60792
	3.02693
	2.64901
	2.98718
	2.90713
	2.13882
	3.14183
	3.41306
	3.87674
	3.10762
	3.59781
	3.50871
	3.10117
	5.28922
	2.81745
	2.63602
	4.53406
	5.70341
	3.68263
	4.07409
	4.01873
	2.66298
	2.28089
	13.3484
	2.51224
	2.51462
	1.82778
	5.63162
	3.72275
	3.89208
	2.66966
	2.7553
	3.94983
	2.84082
	3.0598
	4.5279
	2.42945
	2.81476
	4.50736
	2.36254
	4.22744
	2.00257
	2.33977
	3.33058
	2.5235
	3.74178
	2.60048
	2.79273
	4.54195
	3.34102
	3.96285
	2.47935
	2.87092
	2.25965
	7.71045
	7.50694
	1.79516
	1.8
	3.10391
	14.1495
	2.85507
	4.63319
	2.26692
	2.57427
	3.09277
	1.80556
	1.74717
	2.50576
	4.26916
	2.13719
	3.70529
	6.64073
	2.89305
	4.28639
	2.32719
	2.98412
	4.02704
	1.94766
	3.96664
	3.15423
	2.0311
	3.35605
	3.46789
	3.71939
	3.68963
	2.24663
	6.42244
	3.06162
	5.42434
	3.05859
	1.92536
	1.59722
	4.74729
	3.38394
	1.78359
	2.52987
	2.61471
	2.7891
	10.0295
	2.7656
	2.87619
	7.65182
	4.08544
	2.43225
	3.62725
	3.67786
	5.04491
	3.1064
	5.03424
	3.42889
	2.53587
	4.92632
	7.25764
	3.63492
	4.4073
	2.55284
	2.85361
	3.74705
	7.00109
	3.18264
	2.0708
	7.26425
	3.91363
	3.59934
	2.77839
	2.24206
	3.54983
	1.74084
	3.08729
	2.50998
	2.86069
	1.41204
	4.22917
	5.83846
	3.28753
	3.28498
	2.88576
	3.52293
	5.2083
	3.3817
	2.68357
	3.91523
	3.76537
	2.71319
	2.82842
	6.60023
	3.14485
	2.60399
	1.28258
	4.32539
	2.44856
	4.34173
	2.00221
	3.49138
	3.38383
	2.0573
	3.08002
	2.09766
	3.18653
	2.04502
	1.25
	2.61052
	3.81082
	2.33899
	1.94863
	4.07696
	3.60245
	2.72302
	4.42463
	2.3284
	2.92542
	4.04724
	3.79289
	2.77619
	2.27631
	3.40763
	1.90659
	1.87218
	3.96082
	2.04075
	2.06139
	3.03854
	6.34853
	4.92242
	3.60903
	2.27999
	2.52424
	3.01871
	2.48472
	2.87522
	3.31266
	2.17085
	3.67371
	3.57511
	5.96354
	2.25375
	2.96285
	3.10827
	2.80199
	2.40116
	4.33944
	2.28935
	1.5303
	2.22527
	3.92814
	2.88837
	2.75133
	4.9025
	3.61698
	3.05922
	7.62774
	2.64502
	2.98679
	3.24628
	4.85632
	3.8834
	3.85272
	2.20995
	12.2429
	4.47301
	2.90365
	15.531
	2.68674
	1.92231
	2.08596
	4.7925
	2.11567
	2.47853
	3.7585
	2.24182
	2.49216
	2.37329
	1.97619
	4.84444
	9.8239
	2.78417
	3.04855
	1.69361
	4.68071
	3.41463
	2.20011
	6.29278
	3.87151
	5.98296
	2.25029
	3.98088
	2.36577
	3.16074
	1.89291
	2.99788
	4.03335
	1.72802
	3.47465
	2.83182
	2.11458
	2.18806
	3.6198
	13.2399
	2.21084
	5.88324
	5.78792
	14.3837
	3.53793
	2.79186
	2.49877
	2.90812
	3.43386
	3.6248
	3.59867
	4.28279
	3.47948
	2.53336
	2.17942
	2.7296
	3.26222
	2.22578
	7.63804
	4.7388
	3.23955
	3.91771
	2.63563
	2.94539
	3.19897
	2.39031
	2.37699
	6.62545
	2.64074
	2.79731
	4.41336
	2.45451
	4.59511
	2.84672
	4.11395
	9.34095
	2.07083
	2.55456
	2.49525
	3.54394
	6.18229
	3.41512
	1.5202
	4.33839
	3.84018
	2.65843
	3.50787
	4.61092
	1.98257
	2.87685
	2.86073
	2.8912
	2.66323
	3.60652
	3.82193
	2.40327
	4.38994
	4.24136
	2.19366
	4.35417
	3.18881
	6.73624
	3.68629
	2.04089
	3.69782
	2.77492
	6.36404
	4.46601
	4.02402
	10.8169
	4.30334
	3.63542
	3.55097
	4.93554
	3.71988
	8.17007
	3.05633
	4.01836
	3.68091
	2.31762
	4.8261
	2.06702
	4.23297
	3.01708
	3.98561
	1.77263
	3.34756
	1.89661
	7.05051
	1.90828
	2.90169
	2.46058
	1.64527
	1.85962
	5.10311
	3.0824
	3.57474
	3.02779
	4.93341
	1.95238
	3.64238
	2.57277
	3.20127
	2.13455
	2.33586
	1.60331
	7.89282
	4.18959
	5.11502
	2.58446
	3.71171
	3.75067
	3.29903
	2.62925
	2.13651
	1.25521
	2.142
	2.80741
	1.86466
	1.70456
	1.96175
	3.0855
	3.43396
	3.04483
	3.02582
	2.88499
	3.46544
	4.10702
	2.1046
	1.6044
	2.43571
	2.49156
	1.73693
	6.56911
	3.75626
	1.89807
	2.36783
	2.00658
	2.64227
	2.89474
	9.40809
	2.71319
	2.10675
	2.46234
	2.61561
	3.17224
	5.70413
	2.23491
	2.36622
	2.48155
	14.8837
	9.02815
	2.54734
	4.86729
	4.4349
	12.6293
	4.39772
	3.59142
	2.00938
	5.90719
	7.19109
	2.52616
	2.93942
	2.37633
	1.84635
	3.17877
	2.84617
	4.15327
	3.44537
	4.05159
	3.0009
	5.09199
	4.41113
	2.71502
	3.46237
	1.90106
	3.08253
	2.00623
	3.40813
	2.07629
	3.36911
	3.18802
	3.07922
	2.56374
	2.36744
	3.41954
	1.77531
	2.91437
	2.97724
	2.07171
	3.10945
	8.64048
	2.66245
	3.72456
	2.48317
	3.77388
	7.26789
	3.96869
	3.70438
	2.01423
	21.4698
	5.58412
	7.09945
	3.2818
	5.89645
	2.70789
	2.98616
	2.32825
	2.48513
	2.23833
	2.76409
	3.05917
	4.80056
	2.23176
	8.39216
	3.06116
	2.45145
	2.12761
	3.29771
	2.9387
	2.64734
	2.23972
	1.77218
	3.48227
	1.86373
	2.92722
	3.03101
	4.83742
	4.40683
	2.68027
	2.84272
	2.71877
	2.12297
	2.74297
	4.48113
	1.45799
	2.96497
	6.75131
	6.90677
	8.70013
	1.94518
	4.02166
	4.41897
	2.38672
	2.87109
	2.01
	3.39949
	4.06675
	3.0814
	2.93785
	7.64934
	2.20678
	3.07205
	2.64547
	3.37622
	1.926
	12.1073
	2.9712
	3.45485
	3.32931
	3.3346
	6.62461
	6.36652
	2.58398
	97.306
	5.40079
	1.32267
	4.81673
	3.31418
	2.92969
	4.81342
	2.19608
	8.08987
	13.0102
	1.33447
	2.81346
	2.85928
	5.68207
	4.79872
	2.57462
	4.82399
	11.7663
	4.80884
	2.39182
	8.70693
	5.07921
	8.59217
	10.3689
	2.66075
	4.19182
	3.67809
	3.31887
	3.05037
	2.08057
	2.66866
	4.28455
	3.71425
	4.34903
	2.11374
	4.73042
	2.86929
	3.73098
	15.136
	3.15346
	4.20415
	1.86267
	4.75395
	3.71591
	7.85769
	2.68943
	2.17278
	3.0028
	7.48157
	3.56852
	2.39069
	3.6721
	4.67027
	3.45043
	3.48345
	5.1733
	1.75842
	2.20426
	11.1886
	2.17141
	2.4438
	2.69177
	1.67543
	3.44424
	11.2781
	2.63853
	2.6856
	3.11705
	2.828
	2.97473
	2.05432
	3.72307
	3.44256
	2.60451
	2.85109
	4.58641
	2.66496
	2.02917
	2.81154
	2.74513
	5.42301
	1.0989
	3.79055
	2.6161
	2.92878
	3.04616
	5.20072
	3.22447
	2.45544
	1.99005
	1.63974
	9.44007
	3.08498
	3.79304
	9.1382
	3.18253
	7.10001
	5.89963
	2.31834
	2.95713
	3.57945
	2.26162
	2.49356
	2.96855
	3.68405
	5.12317
	2.18793
	2.53517
	2.97358
	3.32712
	2.23346
	3.18205
	3.44405
	2.25773
	2.03804
	4.99469
	2.48251
	3.09202
	3.99798
	3.55435
	7.91108
	1.79156
	3.30821
	2.6566
	3.22959
	2.88926
	2.13573
	3.58119
	3.00117
	3.6725
	2.59509
	4.79658
	3.49951
	3.35679
	5.9495
	3.34058
	4.46624
	2.89364
	2.40462
	5.25868
	3.9093
	5.06796
	3.95707
	1.61077
	2.94936
	6.72001
	2.05
	3.19279
	2.71218
	4.07123
	3.14569
	3.73906
	2.52665
	2.28334
	2.77364
	3.32029
	3.36882
	3.39897
	2.67561
	2.87237
	3.04185
	3.95672
	3.14084
	2.34881
	2.25067
	3.75339
	3.01937
	2.72243
	3.59328
	2.37954
	1.883
	3.02277
	2.62413
	5.76724
	7.8064
	2.4093
	3.33325
	2.42591
	2.62741
	3.15712
	1.9191
	2.61591
	6.40855
	5.08239
	4.8529
	3.67098
	2.77322
	5.52393
	2.28598
	7.77443
	2.21304
	3.06524
	5.64704
	2.43685
	2.22596
	4.49641
	3.81308
	2.42311
	2.619
	3.66673
	2.54364
