# Supplementary material for: Differences in Collaboration Patterns across Discipline, Career Stage, and Gender
Source: PLoS Biol. 2016 Nov 4;14(11):e1002573. doi: 10.1371/journal.pbio.1002573 (PMC5096717; doi:10.1371/journal.pbio.1002573)
Supplement: S8 Data — (XLSX) [file pbio.1002573.s025.xlsx]

## Sheet: ecology
gini_male	gini_female
0.461142	0.297661
0.378101	0.230439
0.401261	0.236413
0.225806	0.26815
0.427416	0.360428
0.386341	0.276423
0.102863	0.369343
0.346651	0.304661
0.373719	0.273035
0.383095	0.311111
0.36873	0.525591
0.380289	0.241949
0.351519	0.265152
0.228535	0.259498
0.406215	0.204545
0.356061	0.489488
0.365685	0.264286
0.372542	0.289635
0.330763	0.231447
0.40862	0.356598
0.491226	0.215769
0.272579	0.463636
0.446495	0.291948
0.238082	0.211754
0.306742	0.220024
0.455975	0.391098
0.367231	0.236614
0.165657	0.39627
0.335112	0.424305
0.153555	0.254902
0.503759	0.401473
0.398237	0.253819
0.173669	0.280122
0.359328	0.284478
0.222459	0.324044
0.199618	0.39532
0.0817204	0.215385
0.279465	0.275697
0.481736	0.278274
0.329412	0.215909
0.3585	0.362319
0.366013	0.303008
0.239394	0.243941
0.268013	0.298819
0.373377	0.241259
0.259434	0.309582
0.474881	0.334136
0.344333	0.296478
0.311563	0.412368
0.256564	0.243908
0.27135	0.363023
0.256736	0.0594778
0.243452	0.299465
0.292641	0.120513
0.191966	0.195015
0.450096	0.278456
0.361905	0.284112
0.325658	0.24552
0.273512	0.225953
0.301887	0.199248
0.248538	0.234211
0.133333	0.45182
0.323611	0.163309
0.306439	0.402513
0.22007	0.307692
0.281982	0.0666317
0.305275	0.300325
0.40294	0.404412
0.303174	0.389415
0.0622914	0.443461
0.202459	0.102891
0.358419	0.0573324
0.0828157	0.386427
0.218636	0.159468
0.233436	0.426716
0.447662	0.12724
0.423209	0.165577
0.397553	0.414286
0.299428	0.437508
0.335574	0.199248
0.0654102	0.371398
0.347436	0.356566
0.27237	0.492105
0.362514	0.264706
0.322143	0.38432
0.274902	0.34375
0.0952381	0.273005
0.294613	0.516471
0.571908	0.264706
0.287489	0.252424
0.162245	0.128966
0.405775	0.243842
0.454745	0.597061
0.18082	0.267316
0.266909	0.375
0.359447
0.4175
0.269519
0.151724
0.496144
0.240756
0.44146
0.478263
0.41358
0.332081
0.385595
0.292683
0.488924
0.247757
0.449513
0.27424
0.323729
0.441773
0.348823
0.141179
0.263752
0.447517
0.318439
0.463746
0.334365
0.302662
0.198037
0.431316
0.407276
0.315331
0.183917
0.273844
0.196265
0.411776
0.431274
0.333243
0.537655
0.435688
0.212088
0.327235
0.472811
0.311455
0.306653
0.440862
0.360497
0.290259
0.0980293
0.314495
0.250329
0.379548
0.42561
0.289256
0.47766
0.187108
0.321728
0.318182
0.374125
0.459325
0.49534
0.305677
0.212191
0.515594
0.190821
0.521035
0.323576
0.496952
0.266082
0.34144
0.279333
0.21
0.325298
0.21079
0.402203
0.415036
0.158544
0.383049
0.359659
0.375933
0.135294
0.403968
0.310375
0.367885
0.191945
0.33803
0.318468
0.338273
0.359348
0.133333
0.277778
0.436844
0.247863
0.43912
0.121704
0.344159
0.374269
0.390533
0.330261
0.404688
0.20098
0.406507
0.276923
0.380473
0.405505
0.305861
0.347368
0.59
0.205314
0.112857
0.413043
0.342381
0.290201
0.205882
0.28833
0.44302
0.300654
0.402504
0.263882
0.251244
0.306188
0.468294
0.206811
0.318269
0.489411
0.470988
0.286667
0.243596
0.242096
0.387963
0.221654
0.397804
0.275969
0.103636
0.261209
0.33125
0.287267
0.308943
0.370463
0.424738
0.372093
0.234928
0.355975
0.196304
0.381457
0.373449
0.513216
0.384188
0.339948
0.348774
0.33637
0.309039
0.410665
0.256652
0.334758
0.309414
0.332677
0.336521
0.464056
0.279552
0.308592
0.270146
0.333353
0.215843
0.282781
0.138937
0.143355
0.417686
0.314218
0.209859
0.421569
0.363254
0.46139
0.370118
0.287532
0.517533
0.598005
0.279217
0.326241
0.456667
0.30863
0.275194
0.437389
0.191167
0.184313
0.220732
0.248102
0.378458
0
0.299513
0.375784
0.203974
0.323771
0.426402
0.296864
0.136364
0.285502
0.513778
0.465282
0.30504
0.330753
0.19867
0.35301
0.320018
0.303235
0.30066
0.332479
0.26032
0.323198
0.107143
0.323222
0.204218
0.228474
0.446348
0.226438
0.53256
0.388
0.222967
0.300496
0.229415

## Sheet: psychology
gini_male	gini_female
0.344669	0.210059
0.413725	0.112821
0.369817	0.227828
0.398998	0.268579
0.505537	0.221599
0.420139	0.318408
0.259838	0.288485
0.439975	0.279412
0.197917	0.219737
0.420581	0.426807
0.29156	0.349877
0.23756	0.221354
0.224353	0.330775
0.289345	0.420243
0.455651	0.493557
0.477782	0.389499
0.450909	0.243902
0.362502	0.39927
0.103333	0.111547
0.411607	0.248952
0.15103	0.287003
0.368661	0.15
0.227352	0.296122
0.36989	0.316002
0.501922	0.380744
0.277761	0.341429
0.168276	0.184399
0.230392	0.406593
0.356712	0.186561
0.414378	0.400143
0.347701	0.178889
0.205441	0
0.445787	0.344132
0.332576	0.444714
0.56165	0.314358
0.366995	0.396694
0.37911	0.41782
0.264438	0.321154
0.426667	0.352775
0.572552	0.319515
0.349206	0.347643
0.433789	0.206061
0.382393	0.359697
0.417407	0.211648
0.277677	0.298942
0.369374	0.38677
0.311348	0.217857
0.396504	0.250631
0.296674	0.218966
0.219048	0.360419
0.361467	0.356209
0.35119	0.295078
0.224772	0.324447
0.248325	0.450391
0.448958	0.340402
0	0.439365
0.037615	0.3585
0.234687	0.3367
0.39975	0.26455
0.438177	0.309006
0.364326	0.345962
0.354386	0.210784
0.44382	0.037615
0.226729	0.322608
0.153741	0.293403
0.254472	0.350671
0.670872	0.407331
0.35	0
0.48	0.226984
0.252757	0.262231
0.438741	0.22
0.386014	0.324515
0.356875	0.391761
0.416442	0.509804
0.378476	0.182564
0.277606	0.287645
0.379624	0.465608
0.480519	0.39894
0.371717	0.386339
0.380805	0.396969
0.559077	0.251187
0.564012	0.538526
0.487256	0.417178
0.41238	0.442328
0.350466	0.377451
0.243895	0.104167
0.514257	0.289575
0.41715	0.339207
0.465415	0.234343
0.407752	0.180658
0.403023	0.216216
0.420586	0.170455
0.352775	0.499359
0.196252	0.318759
0.568348	0.228292
0.279757	0.394823
0.344156	0.181969
0.348358	0.42
0.357895	0.331988
0.282105	0.296581
0.486676	0.206061
0.27907	0.187964
0.360438	0.107143
0.18001	0.153695
0.327965	0.310407
0.266026	0.0383333
0.365528	0.311404
0.318129	0.46696
0.396596	0.18405
0.390639	0.47745
0.376932	0.43119
0.100334	0.42527
0.375661	0.361082
0.348421	0.199567
0.380435	0.351351
0.303948	0.3
0.183386	0.487218
0.323431	0.270833
0.259524	0.324074
0.527548	0.284032
0.408612	0.359524
0.279018	0.437055
0.266168	0.0583333
0.395894	0.369369
0.342807	0.274557
0.419839	0.17991
0.470847	0.162295
0.285997	0.333757
0.290506	0.335498
0.244423	0.407902
0.415216	0.34855
0.194373	0.222017
0.372618	0.424359
0.544331	0.36031
0.293776	0.336163
0.365435	0.378971
0.421978	0.444127
0.291618	0.385417
0.1725	0.34375
0.368571	0.492905
0.502029	0.1373
0.353732	0.321605
0.420352	0.211239
0.466356	0.305225
0.420347	0.275568
0.310484	0.33522
0.431812	0.297721
0.467722	0.215986
0.224242	0.090611
0.367992	0.419341
0.427157	0.264117
0.398721	0.223355
0.614435
0.223684
0.40794
0.317308
0.35911
0.413013
0.214286
0.476542
0.469807
0.41738
0.415821
0.204769
0.441407
0.315789
0.337401
0.46931
0.208333
0.395872
0.034033
0.353806
0.406427
0.129524
0.349876
0.377685
0.426205
0.364964
0.428786
0.100334
0.449074
0.492327
0.376908
0.42381
0.201968
0.197581
0.412652
0.146564
0.44779
0.248518
0.261438
0.364689
0.354775
0.36655
0.501089
0.351304
0.547249
0.378195
0.516562
0.330181
0.495636
0.398841
0.430079
0.439674
0.294872
0.504244
0.333333
0.240076
0.373961
0.229647
0.309834
0.401471
0.199084
0.2799
0.458786
0.332412
0.166667
0.422792
0.369798
0.384524
0.293706
0.605438
0.31629
0.25
0.321978
0.523333
0.349864
0.422719
0.235885
0.379507
0.453581
0.209372
0.323061
0.121653
0.0972222
0.502899
0.327696
0.416412
0.175161
0.264158
0.487435
0.323721
0.287546
0.304348
0.315884
0.323249
0.390736
0.289794
0.245585
0.571507
0.169981

## Sheet: matscience
gini_male	gini_female
0.619663	0.38762
0.468072	0.39011
0.238486	0.514438
0.469908	0.121063
0.269183	0.615605
0.446205	0.450462
0.51233	0.187625
0.562702	0.325388
0.373301	0.601546
0.276408	0.379624
0.305109	0.459067
0.415584	0.467045
0.469938	0.348187
0.301144	0.460147
0.371801	0.410509
0.410477	0.43475
0.402278	0.209259
0.328312	0.55699
0.411404	0.484919
0.316607	0.398532
0.628252	0.279392
0.520886	0
0.412224	0.457479
0.627901	0.313552
0.462255	0.436151
0.414093	0.305488
0.432145	0.41946
0.38914	0.354328
0.497239	0.569321
0.376407	0.456237
0.553448	0.43869
0.539212	0.396727
0.248637	0.326898
0.547758	0.386999
0.37856	0.445885
0.625425	0.466585
0.455753	0.490211
0.371966	0.362045
0.439015	0.369312
0.355864	0.257561
0.392344	0.608641
0.396442	0.557665
0.388121	0.462129
0.29814	0.473558
0.490275	0.397313
0.43768	0.416009
0.508777	0.456022
0.327873	0.506373
0.312709	0.523469
0.43123	0.228792
0.508565	0.357812
0.33542	0.472379
0.283151	0.357934
0.37683	0.489289
0.447523	0.473253
0.494788	0.430071
0.460383	0.402128
0.332657	0.477226
0.477174	0.442678
0.316313	0.291414
0.409882	0.464776
0.499356	0.27992
0.478444	0.491232
0.406994	0.474298
0.518128	0.341774
0.431014	0.3234
0.402326	0.42355
0.515611	0.401279
0.304827	0.307423
0.380297	0.231458
0.536044	0.421711
0.527093	0.308099
0.211742	0.354515
0.556995	0.656105
0.171774	0.384709
0.194467	0.590278
0.414599	0.39933
0.513637	0.280818
0.0777351	0.34
0.317094	0.480078
0.344402	0.515144
0.348327	0.446186
0.402159	0.344172
0.570625	0
0.388176	0.308264
0.520605	0.457447
0.517597	0.493035
0.344615	0.430095
0.348792
0.448498
0.226521
0.593613
0.476619
0.453962
0.4076
0.2182
0.332389
0.331604
0.323275
0.380441
0.55024
0.323392
0.505497
0.499086
0.571879
0.586162
0.361273
0.363569
0.383315
0.425125
0.352564
0.396157
0.525216
0.542916
0.434132
0.45412
0.296077
0.436227
0.591284
0.459186
0.523582
0.393008
0.248896
0.4739
0.0648208
0.574872
0.465998
0.197442
0.524952
0.503785
0.276613
0.589704
0.515742
0.511488
0.415512
0.392503
0.494267
0.410099
0.426847
0.414245
0.532087
0.452128
0.129817
0.212593
0.575011
0.448225
0.357713
0.179079
0.442379
0.395633
0.319149
0.491558
0.438898
0.441064
0.458302
0.465809
0.479899
0.323504
0.406134
0.427953
0.442819
0.33756
0.51337
0.37486
0.435826
0.483994
0.479469
0.440435
0.479116
0.579934
0.567015
0.48734
0.728149
0.268393
0.521826
0.476036
0.425249
0.319162
0.419293
0.396291
0.402096
0.39168
0.344084
0.469312
0.434388
0.521944
0.53279
0.498867
0.513664
0.187438
0.408019
0.309032
0.278015
0.437115
0.322538
0.488578
0.50432
0.49686
0.390909
0.181433
0.42722
0.553953
0.428987
0.363437
0.517524
0.509699
0.411232
0.56355
0.404158
0.363636
0.368364
0.501603
0.4156
0.467541
0.484145
0.449389
0.241608
0.481186
0.489637
0.621516
0.216216
0.493878
0.36505
0.336134
0.4105
0.533235
0.416618
0.483101
0.581193
0.497696
0.358998
0.530414
0.3484
0.494825
0.471239
0.545178
0.290196
0.38241
0.465821
0.439626
0.460764
0.360735
0.389503
0.245648
0.393933
0.543929
0.354257
0.4501
0.562217
0.457758
0.594203
0.522566
0.389104
0.488466
0.503497
0.529864
0.270833
0.457608
0.632692
0.4074
0.417087
0.283714
0.614028
0.330328
0.38125
0.0642382
0.544004
0.408216
0.50245
0.520882
0.461053
0.492919
0.296146
0.419658
0.437584
0.355147
0.425444
0.436609
0.317479
0.458128
0.436649
0.315037
0.425868
0.562797
0.451127
0.523949
0.51378
0.310948
0.226639
0.459834
0.291366
0.468919
0.417696
0.673014
0.429365
0.487604
0.311429
0.38721
0.456164
0.464775
0.362211
0.444188
0.343366
0.512416
0.272493
0.440217
0.503305
0.325875
0.445366
0.531306
0.3913
0.434475
0.38126
0.404526
0.453866
0.739153
0.44637
0.444098
0.543396
0.391642
0.424062
0.495607
0.380844
0.567769
0.348865
0.341447
0.32893
0.346624
0.408593
0.459596
0.346939
0.333414
0.480645
0.463309
0.312394
0.459436
0.353175
0.424104
0.42079
0.655516
0.331052
0.254133
0.344792
0.430458
0.381818
0.453315
0.216691
0.637871
0.156925
0.560389
0.511453
0.386965
0.302837
0.333449
0.520824
0.48546
0.482243
0.351131
0.572044
0.34597
0.418007
0.458503
0.0666001
0.595891
0.486283
0.383451
0.442967
0.483611
0.220089
0.501851
0.680626
0.510405
0.427484
0.457672
0.406287
0.544801
0.38762
0.487379
0.550845
0.514969
0.610002
0.515825
0.513654
0.464344
0.427658
0.194752
0.492821
0.40522
0.488515
0.491866
0.639036
0.48797
0.544095
0.369798
0.269134
0.561277
0.503498
0.442266
0.393765
0.432274
0.222789
0.323914
0.515331
0.39545
0.371795
0.525747
0.506949
0.312868
0.443547
0.532458
0.145658
0.5451
0.518795
0.450283
0.477193
0.352233
0.437064
0.470396
0.575658
0.345392
0.424451
0.368608
0.339393
0.433424
0.47823
0.534694
0.564071
0.391136
0.325611
0.533243
0.25098
0.504345
0.257051
0.380187
0.474537
0.383169
0.453106
0.112269
0.412415
0.38478
0.332974
0.44964
0.461406
0.393575
0.542543
0.650176
0.521272
0.395884
0.510225
0.491345
0.460268
0.380715
0.288759
0.427952
0.22987
0.48735

## Sheet: molbio
gini_male	gini_female
0.421447	0.258204
0.457976	0.394771
0.49227	0.353654
0.452341	0.33298
0.42436	0.329482
0.374198	0.209973
0.379583	0.311919
0.420331	0.308548
0.351971	0.248827
0.448044	0.369734
0.278481	0.299371
0.339018	0.183007
0.402058	0.377921
0.319082	0.520221
0.538405	0.193246
0.460632	0.258719
0.374476	0.0806766
0.213248	0.362185
0.451464	0.226557
0.210597	0.430252
0.311748	0.305444
0.41599	0.390138
0.433423	0.389426
0.379982	0.292952
0.435517	0.265556
0.254741	0.277273
0.189964	0.381451
0.579342	0.326809
0.442272	0.403143
0.426513	0.310804
0.20684	0.36608
0.457619	0.423882
0.363316	0.277273
0.41478	0.432432
0.38383	0.29411
0.21982	0.409471
0.369707	0.300141
0.312842	0.332965
0.340669	0.356512
0.280886	0.378251
0.364845	0.259009
0.367188	0.390919
0.302632	0.254528
0.379086	0.294235
0.442834	0.398907
0.372597	0.240218
0.471196	0.301819
0.31379	0.346233
0.409852	0.26339
0.344162	0.250092
0.325072	0.192982
0.396509	0.245723
0.398349	0.356013
0.263669	0.319231
0.223214	0.255211
0.338693	0.359284
0.259511	0.216903
0.36242	0.318493
0.20112	0.3688
0.246168	0.216705
0.302899	0.335404
0.393969	0.598136
0.36887	0.258356
0.400327	0.147643
0.413841	0.342924
0.415929	0.140578
0.389435	0.344459
0.345471	0.258987
0.296506	0.286889
0.348928	0.446213
0.430026	0.298326
0.194915	0.395015
0.349687	0.342888
0.248684	0.288408
0.301105	0.385727
0.328205	0.390214
0.266332	0.176768
0.437732	0.300949
0.34724	0.29807
0.276945	0.296966
0.178182	0.350663
0.490845	0.355886
0.282901	0.323194
0.419657	0.401473
0.357532	0.335608
0.436234	0.360383
0.48353	0.172626
0.387647	0.273077
0.362903	0.477897
0.377038	0.29578
0.413437	0.302042
0.414642	0.361841
0.405777	0.289455
0.188638	0.20776
0.343948	0.412088
0.487757	0.335027
0.45872	0.377163
0.401656	0.363255
0.281328	0.159085
0.36178	0.192535
0.194709	0.15768
0.285771	0.284314
0.376535	0.314612
0.0940387	0.352525
0.148026	0.393847
0.169436	0.22037
0.364457	0.346498
0.292818	0.297531
0.404196	0.285714
0.34983	0.199698
0.323427	0.314397
0.33357	0.215793
0.465637	0.313476
0.394949	0.206095
0.548096	0.281274
0.296207	0.149154
0.408993	0.396642
0.281818	0.314574
0.445343	0.319888
0.173396	0.355872
0.329864	0.357843
0.434957	0.426991
0.219857	0.272257
0.0217172	0.355856
0.259033	0.285044
0.446847	0.319854
0.259158	0.24812
0.28073	0.367652
0.42475	0.384615
0.354506	0.280615
0.481086	0.199525
0.237874	0.285061
0.394107	0.356927
0.732284	0.436965
0.446721	0.294141
0.369914	0.125906
0.323938	0.328614
0.423271	0.349471
0.418	0.373289
0.449565	0.344071
0.26153	0.299383
0.328977	0.243615
0.545178	0.36208
0.369723	0.339679
0.40649	0.152295
0.160606	0.489723
0.378735	0.208001
0.490983	0.295234
0.376296	0.226601
0.35383	0.344435
0.277523
0.352537
0.382764
0.554413
0.544255
0.318421
0.440018
0.348326
0.416181
0.373729
0.356583
0.379984
0.424485
0.248853
0.348086
0.407453
0.465975
0.315638
0.244324
0.366398
0.388889
0.443399
0.338366
0.18547
0.402436
0.226587
0.347943
0.338232
0.300805
0.352791
0.403355
0.440415
0.399935
0.440621
0.209677
0.237892
0.403673
0.330422
0.162369
0.352941
0.353374
0.378149
0.386349
0.268616
0.417121
0.360209
0.420679
0.472949
0.470587
0.345117
0.322654
0.403296
0.625352
0.307111
0.420791
0.421176
0.306197
0.318517
0.333328
0.328372
0.397055
0.475405
0.400863
0.307431
0.351987
0.396353
0.359686
0.207219
0.22719
0.326071
0.363218
0.340374
0.249811
0.0888889
0.221612
0.316558
0.228811
0.427396
0.384368
0.22997
0.250939
0.231536
0.307677
0.358243
0.193478
0.364949
0.321264
0.341623
0.304081
0.277193
0.357668
0.252557
0.264337
0.39444
0.475518
0.491477
0.366741
0.298476
0.197199
0.469719
0.26963
0.419774
0.243239
0.249369
0.357407
0.25974
0.309188
0.336221
0.302245
0.315331
0.410409
0.371458
0.339449
0.334889
0.0598958
0.331671
0.5323
0.392857
0.33189
0.402894
0.308257
0.416464
0.466667
0.261396
0.317657
0.427094
0.434916
0.26959
0.370064
0.403334
0.377292
0.298604
0.269597
0.314157
0.336728
0.295848
0.387659
0.368374
0.276109
0.395059
0.453888
0.414415
0.352675
0.266116
0.45906
0.227209
0.453584
0.354346
0.391899
0.385614
0.181818
0.36869
0.191721
0.255357
0.410518
0.428335
0.495251
0.322636
0.404762
0.23569
0.274526
0.511187
0.243429
0.421791
0.447468
0.615386
0.392504
0.469561
0.441734
0.298121
0.418643
0.337649
0.256213
0.278803
0.297966
0.34596
0.317606
0.385195
0.279966
0.348307
0.282297
0.40431
0.315196
0.307495
0.370074
0.34121
0.345447
0.227013
0.387576
0.320802
0.461182
0.479567
0.468536
0.38939
0.348717
0.32291
0.371869
0.421167
0.397978
0.368739
0.200865
0.39474
0.390253
0.23383
0.394547
0.387097
0.311441
0.269879
0.311422
0.148689
0.362683
0.340152
0.30343
0.309053
0.283606
0.462068
0.28323
0.400027
0.40332
0.284146
0.342751
0.329346
0.242806
0.384431
0.27237
0.425405
0.222858
0.418584
0.332861
0.367724
0.343662
0.442219
0.312133
0.352985
0.354829
0.426357
0.197917
0.420134
0.306496
0.286
0.39182
0.297604
0.275765
0.332125
0.166667
0.374499
0.474021
0.177097
0.388071
0.419329
0.443621
0.327566
0.483882
0.3168
0.405799
0.396892
0.274835
0.332916
0.25465
0.334087
0.242424
0.290548
0.168081
0.362164
0.249823
0.190145
0.351349
0.413354
0.319383
0.515991
0.302083
0.346687
0.355957

## Sheet: chemeng
gini_male	gini_female
0.386369	0.367647
0.414201	0.502059
0.480553	0.354672
0.41785	0.563151
0.275652	0.537431
0.449004	0.387024
0.473427	0.42979
0.378127	0.564114
0.374838	0.427551
0.301721	0.384463
0.405229	0.252137
0.418446	0.381907
0.3337	0.314452
0.364672	0.415959
0.369298	0.473856
0.384556	0.248863
0.510238	0.401408
0.420766	0.314298
0.358512	0.333861
0.413215	0.340396
0.419772	0.283241
0.427373	0.443056
0.329956	0.539388
0.455592	0.375387
0.360173	0.419714
0.398422	0.468718
0.526721	0.367232
0.385837	0.317978
0.478596	0.386454
0.478976	0.159593
0.4401	0.393452
0.388399	0.421141
0.427656	0.210526
0.450113	0.44137
0.359186	0.305288
0.383472	0.290166
0.458673	0.286559
0.51488	0.494904
0.528916	0.403772
0.303943	0.394928
0.369368	0.342774
0.459731	0.379584
0.378772	0.269474
0.540264	0.523054
0.427382	0.197691
0.37343	0.444804
0.452918	0.315789
0.479786	0.384709
0.427336	0.358824
0.313136	0.505238
0.330801	0.334047
0.484575	0.437792
0.475806	0.398772
0.450897	0.352227
0.145073	0.391876
0.3188	0.326626
0.445678	0.408925
0.470937	0.457594
0.418889	0.415262
0.436858	0.284848
0.309179	0.325714
0.188224	0.462912
0.382587	0.468104
0.352277	0.349123
0.508684	0.45942
0.398313	0.387253
0.422757	0.44282
0.277778	0.259027
0.442353	0.359876
0.49782	0.43352
0.498082	0.11756
0.414365	0.398754
0.466532	0.26124
0.427067	0.395425
0.389426	0.41483
0.582935	0.469091
0.463607	0.482078
0.412037	0.389714
0.344476	0.477703
0.359568	0.466153
0.33549	0.45472
0.482396	0.351515
0.41858	0.451093
0.529812	0.476834
0.328664	0.402253
0.487246	0.28312
0.301724	0.325769
0.563477	0.578904
0.440586
0.353357
0.577644
0.464067
0.364349
0.374286
0.461321
0.619859
0.476324
0.509533
0.328829
0.332434
0.199198
0.174662
0.547053
0.428951
0.424661
0.334162
0.437512
0.480911
0.419329
0.268339
0.407123
0.30314
0.470673
0.334279
0.437341
0.451574
0.36087
0.454957
0.362669
0.448278
0.561672
0.448669
0.309323
0.739241
0.461617
0.502561
0.303295
0.423752
0.250501
0.454895
0.405714
0.362635
0.381746
0.496982
0.571864
0.465212
0.425935
0.444597
0.458017
0.357824
0.389655
0.461474
0.473136
0.35665
0.274026
0.469217
0.444155
0.509509
0.265096
0.352671
0.436904
0.425392
0.559791
0.174226
0.369052
0.28316
0.487907
0.466756
0.450816
0.323418
0.442918
0.474217
0.418041
0.397918
0.391041
0.443783
0.357071
0.431854
0.427854
0.409143
0.519501
0.451493
0.457336
0.380156
0.415179
0.389945
0.337073
0.444711
0.474112
0.337594
0.338594
0.475346
0.417429
0.189764
0.382458
0.461366
0.361111
0.297949
0.477838
0.390487
0.392657
0.411826
0.476939
0.407363
0.352638
0.35452
0.380738
0.326863
0.48455
0.449334
0.298877
0.531754
0.40518
0.348073
0.43034
0.299283
0.355482
0.425131
0.575305
0.453016
0.496276
0.368475
0.354845
0.684286
0.561911
0.485286
0.384045
0.388235
0.423752
0.414402
0.560355
0.534351
0.732597
0.37704
0.502798
0.458176
0.217484
0.520448
0.335661
0.347584
0.414781
0.33905
0.524047
0.478727
0.455166
0.535427
0.417522
0.445076
0.286841
0.433144
0.377898
0.155453
0.489577
0.509852
0.267262
0.395091
0.354895
0.423608
0.405033
0.401279
0.455373
0.450579
0.378471
0.443623
0.443026
0.468141
0.393928
0.430548
0.455815
0.298656
0.346939
0.537658
0.47591
0.466701
0.267669
0.577703
0.412084
0.521765
0.373333
0.335959
0.574836
0.455646
0.491408
0.383562
0.410013
0.242723
0.426962
0.40393
0.534353
0.104081
0.333966
0.476233
0.415009
0.396023
0.387404
0.421653
0.281395
0.401012
0.471432
0.405178
0.454391
0.406111
0.433671
0.442672
0.363492
0.503519
0.572152
0.279192
0.186659
0.322468
0.533921
0.399692
0.401302
0.387163
0.350687
0.401032
0.485941
0.551513
0.417582
0.321621
0.445221
0.420965
0.313492
0.424
0.474272
0.419693
0.437003
0.42
0.432809
0.468919
0.475991
0.531477
0.398816
0.383692
0.575406
0.386442
0.374511
0.207087
0.417077
0.0569853
0.483731
0.492176
0.470419
0.416957
0.525566
0.469656
0.370862
0.516518
0.612122
0.503919
0.503143
0.499922
0.365278
0.418159
0.5393
0.400582
0.423543
0.525667
0.476017
0.385189
0.514749
0.494049
0.428446
0.426667
0.480952
0.50332
0.464864
0.421167
0.41673
0.465919
0.42804
0.345679
0.455919
0.527357
0.42859
0.412195
0.495625
0.516759
0.521765
0.393964
0.491537
0.41579
0.315373
0.495135
0.38172
0.424191
0.352273
0.38261
0.520479
0.390762
0.402903
0.445652
0.446454
0.503366
0.432817
0.384973
0.479359
0.44417
0.531104
0.521215
0.400686
0.456968
0.311111
0.454957
0.305985
0.345679
0.27338
0.368484
0.409206
0.215937
0.455557
0.223214
0.443316
0.473662
0.463314
0.426891
0.402747
0.466478
0.394757
0.397959
0.44697
0.404789
0.42564
0.428807
0.415816
0.497929
0.248005
0.483631
0.301802
0.382411
0.567984
0.301936
0.456035
0.367626
0.288177
0.485736
0.383333
0.492547
0.418116
0.354758
0.504052
0.483421
0.450842
0.212835
0.393023
0.252381
0.345865
0.498867
0.367219
0.32461
0.502278
0.448101
0.46854
0.414123
0.473327
0.456786
0.321486
0.525999
0.307018
0.3275
0.35319
0.350077
0.474405
0.421454
0.323232
0.510198
0.436968
0.450228
0.41011
0.417759
0.312217
0.435556
0.410126
0.493794
0.362635
0.541025
0.323925
0.430959
0.345801
0.429982
0.42623
0.628439
0.345803
0.396373
0.402277
0.410747
0.342642
0.410946
0.407804
0.424378
0.378609
0.292874
0.469672
0.26031
0.448551
0.35152
0.557966
0.420348
0.450632
0.567438
0.334887
0.483405
0.443621
0.474753
0.519192
0.339376
0.437061
0.351192
0.462918
0.442743
0.468966
0.595056
0.290473
0.509317
0.548172
0.436444
0.280615
0.513362
0.489759
0.381346
0.370984
0.0681481
0.309409
0.514434
0.470535
0.348356
0.460588
0.435337
0.461988
0.436404
0.35761
0.340384
0.378604
0.509528
0.518174
0.470063
0.486264
0.387543
0.450462
0.250484
0.45986
0.357945
0.31781
0.450571
0.45506
0.302326
0.422336
0.322667
0.474961
0.376701
0.534088
0.385928
0.346298
0.429922
0.457471

## Sheet: chemistry
gini_male	gini_female
0.484942	0.410335
0.467329	0.393507
0.351344	0.453045
0.444532	0.473998
0.385968	0.458905
0.371941	0.38198
0.476133	0.378829
0.331808	0.309293
0.236629	0.307407
0.425958	0.200269
0.236269	0.300654
0.302678	0.426827
0.617875	0.353282
0.26081	0.334018
0.392562	0.480078
0.531996	0.396686
0.296507	0.28833
0.375873	0.440461
0.390407	0.333659
0.341211	0.373026
0.408304	0.401456
0.467598	0.382377
0.465359	0.310526
0.447891	0.181306
0.392645	0.27529
0.459112	0.504433
0.450824	0.472714
0.277308	0.366654
0.438432	0.35692
0.251459	0.40006
0.45165	0.343627
0.551125	0.399969
0.2974	0.589225
0.421902	0.260969
0.463589	0.422003
0.386653	0.374837
0.374227	0.570911
0.359418	0.41231
0.39867	0.453202
0.275786	0.248
0.444347	0.465274
0.211668	0.346498
0.332717	0.228571
0.278315	0.426394
0.401649	0.313492
0.309943	0.367997
0.497532	0.155556
0.469881	0.442424
0.369578	0.387932
0.435442	0.423372
0.428503	0.232759
0.296875	0.25
0.390117	0.368984
0.432916	0.110763
0.411526	0.450632
0.440961	0.232993
0.336275	0.412364
0.399333	0.208961
0.233589	0.436266
0.469253	0.397032
0.388608	0.120766
0.357143	0.450558
0.497436	0.321001
0.355948	0.404383
0.542557	0.319641
0.549054	0.543691
0.314327	0.339827
0.638387	0.484345
0.452866	0.473585
0.248784	0.168067
0.445278	0.361638
0.39535	0.276473
0.399078	0.352941
0.373027	0.18254
0.355079	0.298774
0.500312	0.355277
0.402863	0.319508
0.510919	0.354531
0.474129	0.325942
0.404995	0.349374
0.450429	0.45069
0.458954	0.411089
0.531392	0.260073
0.43058	0.32627
0.475522	0.414955
0.333715	0.41084
0.173051	0.390338
0.385698	0.363928
0.482064	0.490258
0.354023	0.334554
0.273246	0.494924
0.603678	0.268297
0.350077	0.318774
0.354799	0.375761
0.410259	0.336148
0.645794	0.442672
0.466667	0.325568
0.395798	0.429733
0.154741	0.387755
0.57345	0.393162
0.452888	0.342814
0.205252	0.5
0.387273	0.144532
0.424548	0.326865
0.443596	0.429471
0.276215	0.35664
0.384382	0.405202
0.429825	0.438513
0.319031	0.348644
0.209605	0.391124
0.400931	0.366246
0.319469	0.446207
0.391565	0.463203
0.36413	0.467712
0.369464	0.269866
0.433715	0.488578
0.489661	0.3162
0.332237	0.196599
0.418802	0.488068
0.42577	0.402611
0.357994	0.371753
0.438498	0.226132
0.319808	0.237745
0.345758	0.269249
0.415076	0.262446
0.45143	0.385727
0.472477	0.459388
0.414779	0.33321
0.50125	0.348147
0.437916	0.466566
0.455926	0.350736
0.397504	0.370019
0.381095	0.264286
0.479873	0.343961
0.3	0.382194
0.519859	0.304348
0.376628	0.280936
0.504566	0.372169
0.431631	0.238576
0.587146	0.515301
0.435181	0.392725
0.574538	0.473224
0.476913	0.394444
0.328474	0.395705
0.646632	0.423005
0.402058	0.305372
0.476207	0.503748
0.32623	0.423271
0.29221	0.359369
0.506771	0.413878
0.323596	0.441542
0.375166	0.321147
0.420933	0.459556
0.409967	0.555051
0.418133	0.403629
0.481819	0.446555
0.498404	0.308204
0.365797	0.373298
0.409062	0.293376
0.465156	0.310804
0.427589	0.46217
0.538992	0.443275
0.366622	0.379011
0.483583	0.396716
0.294505	0.401175
0.455709	0.397562
0.479163	0.352867
0.398056	0.419789
0.436861	0.441721
0.548096	0.40818
0.302486	0.320265
0.383217	0.470743
0.413793	0.291944
0.438764	0.122884
0.464869	0.304078
0.372416	0.287097
0.388145	0.323001
0.499376	0.262381
0.109547	0.433481
0.319475	0.47469
0.238129	0.339394
0.46984	0.344316
0.344845	0.461728
0.417836
0.592448
0.423989
0.469826
0.437676
0.515524
0.42945
0.296891
0.324009
0.179533
0.468705
0.487049
0.358422
0.53957
0.269667
0.487383
0.489198
0.341946
0.225543
0.567636
0.406977
0.390747
0.188262
0.499516
0.460301
0.215299
0.381353
0.279352
0.365009
0.353969
0.412727
0.455897
0.594551
0.373703
0.439015
0.495418
0.431891
0.171709
0.529369
0.314198
0.436024
0.338699
0.353185
0.34188
0.373109
0.415285
0.324026
0.422206
0.344886
0.447272
0.539182
0.313792
0.45186
0.433812
0.424117
0.491422
0.487339
0.470332
0.486788
0.476677
0.45693
0.395987
0.422922
0.3324
0.458521
0.387393
0.346354
0.306062
0.351425
0.396624
0.471398
0.376625
0.3125
0.432398
0.378071
0.528942
0.450162
0.416305
0.345117
0.415552
0.314662
0.39372
0.417516
0.366763
0.465856
0.511585
0.460085
0.533409
0.36
0.466101
0.363783
0.453533
0.45264
0.45287
0.320026
0.429541
0.332943
0.445153
0.372316
0.40111
0.370876
0.436321
0.440326
0.497013
0.445672
0.522767
0.381818
0.485914
0.447599
0.49773
0.430103
0.488411
0.418153
0.349887
0.510322
0.477386
0.425179
0.462598
0.341751
0.37408
0.577884
0.280476
0.421056
0.361395
0.338571
0.299112
0.540238
0.390039
0.402803
0.448481
0.293919
0.408764
0.505556
0.372151
0.46681
0.365562
0.36849
0.335109
0.42711
0.392441
0.534809
0.352448
0.496045
0.437764
0.416892
0.472286
0.457848
0.504929
0.336812
0.453113
0.395846
0.623738
0.491342
0.466969
0.403836
0.0926881
0.411173
0.5235
0.318887
0.374567
0.429896
0.265046
0.411425
0.439915
0.353841
0.367001
0.24454
0.259033
0.480402
0.334216
0.582494
0.497606
0.289474
0.425961
0.433849
0.24247
0.465888
0.420856
0.432695
0.287895
0.244702
0.450647
0.427371
0.525579
0.389162
0.286116
0.579254
0.491261
0.282694
0.455149
0.470371
0.512999
0.510438
0.376956
0.531376
0.546284
0.337567
0.529003
0.45021
0.476333
0.462667
0.345693
0.465821
0.424925
0.430768
0.552597
0.507149
0.408214
0.488435
0.423338
0.405304
0.13133
0.315897
0.386905
0.572573
0.373764
0.356771
0.487367
0.381322
0.506968
0.190315
0.35376
0.411082
0.523416
0.202899
0.487567
0.495722
0.412336
0.476393
0.299745
0.373873
0.603745
0.366216
0.380952
0.531388
0.464075
0.421267
0.442205
0.485358
0.37461
0.367502
0.488043
0.601966
0.183521
0.35476
0.390869
0.479651
0.459627
0.37712
0.322995
0.481839
0.324306
0.484921
0.38906
0.202947
0.21733
0.33682
0.464082
0.486543
0.356631
0.414641
0.512372
0.438671
0.437222
0.483135
0.283401
0.427207
0.303666
0.486562
0.382712
0.257919
0.454491
0.426718
0.57507
0.228835
0.438841
0.378691
0.492817
0.355499
0.401973
0.556628
0.376193
0.48
0.445017
0.500728
0.343117
0.29778
0.521276
0.546783
0.466469
0.536393
0.3185
0.294253
0.40375
0.450422
0.495756
0.363629
0.496402
0.464615
0.457801
0.180177
0.328704
0.293023
0.487291
0.464032
0.553659
0.507069
0.45676
0.182772
0.481714
0.312918
0.0648295
0.324965
0.307407
0.361596
0.325872
0.315714
0.452114
0.332543
0.240474
0.417535
0.357021
0.577105
0.184468
0.451143
0.327295
0.198718
0.490019
0.43315
0.378705
0.308254
0.506338
0.387555
0.442949
0.429246
0.34127
0.364822
0.385965
0.497714
0.455673
0.373577
0.402235
0.397741
0.396586
0.175321
0.511755
0.489887
0.535595
0.510274
0.0466238
0.295245
0.366279
0.332661
0.359364
0.506184
0.472277
0.441186
0.343037
0.256818
0.378149
0.339152
0.263948
0.392657
0.563653
0.46402
0.39957
0.413071
0.402259
0.439815
0.49265
0.191169
0.36716
0.325911
0.374286
0.458938
0.521623
0.429711
0.459486
0.432815
0.498611
0.281473
0.247898
0.460057
0.426879
0.487412
0.426421
0.371148
0.451687
0.372222
0.454333
0.461925
0.421978
0.415001
0.501714
0.389567
0.335023
0.328093
0.335652
0.398443
0.349206
0.362037
0.514428
0.391479
0.434617
0.521708
0.586594
0.26893
0.406903
0.554032
0.489845
0.561653
0.340889
0.537947
0.639861
0.401759
0.39602
0.476378
0.435317
0.499179
0.388948
0.381813
0.494381
0.405339
0.45018
0.540067
0.2333
0.397047
0.426637
0.471486
0.277534
0.46825
0.24641
0.129396
0.278417
0.289707
0.330056
0.337636
0.388207
0.382789
0.41311
0.499198
0.420201
0.413579
0.501887
0.430381
0.503331
0.306197
0.422304
0.288235
0.380889
0.482458
0.531486
0.328756
0.573237
0.368802
0.395278
0.446367
0.356916
0.275887
0.334348
0.37956
0.370325
0.31412
0.430805
0.389739
0.322726
0.35066
0.363158
0.320478
0.387698
0.384437
0.352887
0.294851
0.444385
0.328157
0.496592
0.441611
0.291863
0.378032
0.322095
0.321429
0.396243
0.314642
0.359531
0.384884
0.459189
0.344115
0.532301
0.435573
0.296538
0.317982
0.614636
0.618465
0.246667
0.547244
0.500097
0.275141
0.492428
0.450714
0.464069
0.512039
0.415062
0.265596
0.340316
0.422905
0.348937
0.43203
0.475036
0.524922
0.344894
0.412329
0.411646
0.47215
0.543999
0.28389
0.353597
0.396759
0.417344
0.319109
0.274064
0.363689
0.492575
0.473494
0.3025
0.445094
0.408015
0.439552
0.440957
0.370679
0.347687
0.337231
0.460978
0.282756
0.483764
0.433948
0.503132
0.317125
0.521445
0.473176
0.336077
0.214875
0.47533
0.62222
0.405351
0.505363
0.378124
0.471242
0.319786
0.417102
0.414454
0.373905
0.456017
0.416946
0.447847
0.623574
0.353567
0.42214
0.430336
0.361935
0.373369
0.301228
0.202174
0.321179
0.392017
0.289474
0.19906
0.427256
0.367541
0.379935
0.421977
0.477646
0.403531
0.418349
0.357143
0.487521
0.210648
0.390194
0.29181
0.439909
0.253596
0.347373
0.395118
0.432702
0.469981
0.413596
0.481458
0.403456
0.448331
0.453916
0.458608
0.467424
0.389968
0.387468
0.364856
0.202938
0.319549
0.451377
0.47464
0.476487
0.449549
0.549854
0.412243
0.0808938
0.596002
0.287539
0.49479
0.397247
0.51211
0.398359
0.261399
0.488008
0.302698
0.469612
0.54705
0.450341
0.384812
0.479116
0.701469
0.446895
0.442672
0.249115
0.490895
0.518906
0.41033
0.367222
0.341018
0.370942
0.383242
0.5169
0.465858
0.298437
0.376957
0.444933
0.526298
0.333333
0.383142
0.470588
0.45884
0.609767
0.356264
0.531786
0.435484
0.488389
0.293832
0.346405
0.324542
0.247445
0.416203
0.585126
0.324059
0.473919
0.541689
0.386894
0.349932
0.530695
0.243088
0.308973
0.398357
0.342041
0.386771
0.334084
0.498145
0.589554
0.389724
0.447652
0.267812
0.403667
0.552155
0.265376
0.506738
0.463176
0.385463
0.464624
0.451622
0.345858
0.285441
0.473311
0.429778
0.415625
0.0766097
0.391919
0.490722
0.438902
0.474072
0.437929
0.346104
0.252852
0.34352
0.139209
0.397602
0.504018
0.519455
0.411348
0.467914
0.20749
0.309375
0.378067
0.498867
0.417521
0.246858
0.458676
0.446141
0.581287
0.379032
0.505972
0.481397
0.370609
0.353641
0.475059
0.43171
0.445455
0.3625
0.461529
0.493338
0.459045
0.51974
0.455046
0.257733
0.42415
0.443994
0.439716
0.423732
0.464118
0.442188
0.214493
0.363708
0.516979
0.295775
0.600919
0.413515
0.454621
0.411049
0.391926
0.485403
0.386103
0.434094
0.577703
0.405971
0.484456
0.491649
0.29881
0.407112
0.424693
0.400901
0.380601
0.411893
0.386673
0.253563
0.468013
0.328531
0.390374
0.46886
0.363333
0.513939
0.45781
0.411276
0.407127
0.412178
0.450046
0.364576
0.282658
0.50995
0.369536
0.521688
0.509772
0.36657
0.33165
0.431271
0.482518
0.2925
0.500162
0.525926
0.309958
0.363904
0.315453
0.316716
0.341248
0.333171
0.50411
0.44183
0.4967
0.368137
0.346451
0.524695
0.429002
0.347575
0.338921
0.453425
0.59796
0.389487
0.296956
0.536078
0.463559
0.253724
0.358032
0.237374
0.279492
