# Supplementary material for: Differences in Collaboration Patterns across Discipline, Career Stage, and Gender
Source: PLoS Biol. 2016 Nov 4;14(11):e1002573. doi: 10.1371/journal.pbio.1002573 (PMC5096717; doi:10.1371/journal.pbio.1002573)
Supplement: S9 Data — (XLSX) [file pbio.1002573.s026.xlsx]

## Sheet: ecology
B_y_male	B_x_male	C_y_female	A_y_female	B_x_female	C_x_female	A_x_male	A_x_female	C_x_male	B_y_female	C_y_male	A_y_male
0.996914	10	0.980952	0.990476	46	5	152	153	2	0.990476	0.996914	0.993827
0.993827	31	0.971429	0.980952	59	6	155	199	6	0.980952	0.990741	0.987654
0.990741	39	0.961905	0.971429	60	9	169	213	7	0.971429	0.987654	0.984568
0.984568	41	0.952381	0.961905	61	10	178	215	8	0.961905	0.984568	0.981481
0.981481	42	0.92381	0.952381	66	11	179	216	9	0.952381	0.981481	0.978395
0.975309	43	0.914286	0.942857	69	15	185	223	10	0.942857	0.975309	0.975309
0.969136	49	0.87619	0.914286	71	17	186	236	11	0.933333	0.966049	0.972222
0.966049	54	0.866667	0.904762	74	18	194	237	14	0.92381	0.962963	0.969136
0.95679	56	0.838095	0.895238	75	21	196	240	15	0.914286	0.959877	0.966049
0.950617	57	0.819048	0.885714	77	22	198	241	16	0.904762	0.95679	0.962963
0.947531	59	0.8	0.87619	78	23	199	242	17	0.895238	0.947531	0.959877
0.941358	62	0.780952	0.847619	80	24	201	244	18	0.87619	0.938272	0.95679
0.938272	66	0.771429	0.838095	85	25	202	253	19	0.866667	0.932099	0.947531
0.935185	68	0.761905	0.828571	86	26	205	254	20	0.857143	0.925926	0.944444
0.932099	70	0.752381	0.819048	95	27	206	256	21	0.847619	0.916667	0.938272
0.925926	71	0.733333	0.809524	101	28	208	257	22	0.838095	0.910494	0.935185
0.916667	72	0.704762	0.8	108	29	209	266	23	0.828571	0.891975	0.929012
0.910494	75	0.685714	0.790476	110	30	213	267	24	0.809524	0.885802	0.925926
0.901235	77	0.657143	0.771429	112	31	214	272	25	0.790476	0.87963	0.916667
0.898148	78	0.638095	0.752381	115	33	216	274	26	0.780952	0.87037	0.91358
0.895062	79	0.628571	0.733333	118	35	217	277	27	0.771429	0.851852	0.910494
0.891975	81	0.619048	0.72381	119	36	219	286	28	0.752381	0.848765	0.907407
0.888889	83	0.590476	0.714286	122	38	220	287	29	0.733333	0.842593	0.904321
0.885802	84	0.571429	0.704762	125	39	222	288	30	0.72381	0.83642	0.901235
0.876543	85	0.561905	0.695238	127	40	223	290	31	0.714286	0.82716	0.888889
0.873457	87	0.552381	0.685714	131	41	227	292	32	0.704762	0.820988	0.885802
0.861111	88	0.542857	0.67619	136	42	228	295	33	0.695238	0.814815	0.876543
0.854938	90	0.52381	0.666667	137	44	229	305	34	0.685714	0.808642	0.873457
0.848765	91	0.504762	0.657143	139	48	230	308	35	0.666667	0.796296	0.867284
0.845679	92	0.495238	0.638095	140	49	233	311	36	0.647619	0.787037	0.864198
0.839506	93	0.485714	0.628571	142	50	234	314	37	0.638095	0.783951	0.854938
0.83642	94	0.447619	0.609524	145	52	235	316	38	0.628571	0.777778	0.851852
0.830247	95	0.428571	0.6	148	53	237	325	39	0.619048	0.771605	0.845679
0.824074	96	0.419048	0.580952	149	54	239	327	40	0.609524	0.768519	0.839506
0.814815	97	0.409524	0.561905	152	55	240	329	41	0.6	0.765432	0.830247
0.805556	98	0.390476	0.52381	153	58	241	330	42	0.590476	0.756173	0.824074
0.790123	99	0.371429	0.514286	155	59	242	332	43	0.580952	0.743827	0.820988
0.787037	100	0.361905	0.504762	156	60	244	333	44	0.571429	0.737654	0.817901
0.780864	101	0.333333	0.495238	158	61	245	335	45	0.552381	0.728395	0.814815
0.774691	102	0.32381	0.485714	162	63	246	336	46	0.542857	0.722222	0.811728
0.768519	103	0.314286	0.47619	167	64	247	337	48	0.533333	0.709877	0.808642
0.759259	104	0.304762	0.466667	169	65	248	338	49	0.504762	0.703704	0.805556
0.743827	105	0.295238	0.447619	171	69	249	339	51	0.485714	0.694444	0.802469
0.731481	106	0.285714	0.438095	172	70	250	340	53	0.47619	0.685185	0.799383
0.728395	108	0.27619	0.428571	173	71	251	341	54	0.466667	0.682099	0.79321
0.719136	109	0.266667	0.419048	174	72	255	343	55	0.447619	0.675926	0.787037
0.700617	110	0.257143	0.380952	176	77	256	346	56	0.428571	0.669753	0.777778
0.694444	111	0.247619	0.371429	178	81	259	347	57	0.419048	0.66358	0.774691
0.691358	112	0.238095	0.361905	180	83	261	348	58	0.409524	0.657407	0.768519
0.682099	113	0.228571	0.352381	188	85	262	349	59	0.390476	0.648148	0.765432
0.675926	114	0.219048	0.333333	189	87	263	353	60	0.380952	0.641975	0.75
0.66358	115	0.209524	0.314286	190	96	264	354	61	0.371429	0.626543	0.746914
0.660494	116	0.2	0.304762	201	97	265	355	62	0.361905	0.614198	0.743827
0.654321	117	0.190476	0.295238	202	104	266	357	63	0.352381	0.611111	0.737654
0.648148	118	0.180952	0.285714	205	114	267	358	64	0.342857	0.601852	0.728395
0.645062	119	0.171429	0.27619	206	120	268	359	65	0.32381	0.595679	0.725309
0.641975	120	0.161905	0.266667	208	123	271	360	66	0.314286	0.58642	0.709877
0.632716	121	0.152381	0.257143	218	124	273	364	67	0.304762	0.583333	0.70679
0.626543	122	0.142857	0.247619	221	129	274	365	68	0.295238	0.57716	0.703704
0.62037	123	0.133333	0.238095	222	136	275	367	69	0.27619	0.561728	0.700617
0.617284	124	0.12381	0.228571	223	139	276	369	70	0.266667	0.555556	0.691358
0.611111	125	0.104762	0.219048	224	146	277	372	71	0.247619	0.549383	0.682099
0.608025	126	0.0952381	0.209524	227	152	278	377	72	0.238095	0.54321	0.669753
0.598765	128	0.0857143	0.2	233	154	279	380	73	0.228571	0.533951	0.660494
0.592593	129	0.0761905	0.190476	239	160	280	386	74	0.219048	0.521605	0.651235
0.58642	131	0.0666667	0.171429	243	162	281	389	75	0.2	0.518519	0.648148
0.580247	132	0.0571429	0.161905	252	168	282	399	76	0.190476	0.515432	0.638889
0.57716	134	0.047619	0.152381	253	171	283	401	77	0.180952	0.503086	0.632716
0.570988	135	0.0380952	0.133333	256	176	284	407	78	0.171429	0.496914	0.626543
0.567901	137	0.0285714	0.114286	258	213	285	411	79	0.161905	0.484568	0.623457
0.558642	138	0.0190476	0.104762	259	228	286	415	80	0.152381	0.472222	0.62037
0.552469	139	0.00952381	0.0952381	261	306	287	422	81	0.142857	0.469136	0.604938
0.533951	141	1.33227e-15	0.0857143	264	469	288	434	82	0.133333	0.459877	0.595679
0.524691	142		0.0761905	275		289	437	83	0.12381	0.453704	0.580247
0.506173	143		0.0666667	288		290	450	84	0.114286	0.450617	0.564815
0.5	144		0.0571429	305		291	453	85	0.104762	0.444444	0.561728
0.490741	145		0.047619	314		292	460	86	0.0952381	0.438272	0.558642
0.487654	146		0.0380952	334		294	467	87	0.0857143	0.435185	0.555556
0.469136	147		0.0190476	336		295	469	88	0.0761905	0.429012	0.549383
0.459877	149		0.00952381	346		297	470	89	0.0666667	0.42284	0.54321
0.45679	150		1.33227e-15	378		298	500	90	0.0571429	0.41358	0.540123
0.450617	152			405		299		91	0.047619	0.410494	0.533951
0.444444	153			417		300		95	0.0380952	0.407407	0.527778
0.429012	154			474		301		96	0.0285714	0.401235	0.521605
0.416667	156			571		302		97	0.0190476	0.395062	0.509259
0.410494	157			1100		303		98	0.00952381	0.391975	0.506173
0.404321	159			1439		304		99	1.33227e-15	0.385802	0.493827
0.401235	160					305		101		0.376543	0.484568
0.395062	161					306		102		0.373457	0.481481
0.385802	162					307		103		0.364198	0.478395
0.37963	163					308		105		0.358025	0.475309
0.373457	164					309		106		0.348765	0.472222
0.37037	165					310		108		0.345679	0.466049
0.367284	166					311		111		0.342593	0.45679
0.364198	167					312		112		0.339506	0.450617
0.361111	168					313		115		0.32716	0.438272
0.358025	170					314		117		0.324074	0.429012
0.354938	171					315		118		0.317901	0.42284
0.351852	172					316		119		0.311728	0.416667
0.348765	175					317		120		0.305556	0.41358
0.342593	176					318		121		0.299383	0.401235
0.339506	177					319		122		0.296296	0.398148
0.333333	178					321		123		0.287037	0.391975
0.32716	180					322		124		0.283951	0.382716
0.317901	182					323		125		0.277778	0.37963
0.314815	185					324		127		0.274691	0.373457
0.308642	186					325		128		0.271605	0.37037
0.305556	189					326		130		0.268519	0.364198
0.299383	190					327		131		0.259259	0.348765
0.296296	191					328		136		0.256173	0.342593
0.29321	192					329		139		0.25	0.33642
0.290123	193					330		140		0.246914	0.333333
0.287037	195					332		142		0.243827	0.324074
0.283951	197					334		146		0.240741	0.320988
0.280864	198					335		147		0.234568	0.311728
0.277778	199					336		150		0.228395	0.308642
0.265432	200					337		151		0.225309	0.299383
0.262346	201					341		153		0.222222	0.296296
0.259259	203					342		154		0.219136	0.290123
0.253086	206					345		155		0.216049	0.283951
0.25	207					346		156		0.212963	0.280864
0.246914	208					347		157		0.209877	0.274691
0.240741	209					348		159		0.20679	0.268519
0.237654	210					349		161		0.203704	0.262346
0.234568	215					353		162		0.200617	0.259259
0.231481	216					354		163		0.194444	0.256173
0.222222	218					356		165		0.188272	0.25
0.216049	220					357		166		0.185185	0.246914
0.212963	222					359		170		0.182099	0.243827
0.209877	223					360		171		0.179012	0.240741
0.203704	224					361		172		0.175926	0.237654
0.194444	227					363		173		0.17284	0.231481
0.191358	228					364		174		0.169753	0.225309
0.188272	231					366		176		0.166667	0.203704
0.185185	232					367		177		0.16358	0.197531
0.182099	234					368		183		0.160494	0.194444
0.179012	235					369		186		0.157407	0.191358
0.175926	237					371		188		0.154321	0.188272
0.169753	243					372		190		0.151235	0.182099
0.166667	247					373		191		0.148148	0.17284
0.160494	249					374		192		0.145062	0.169753
0.157407	251					375		193		0.141975	0.166667
0.154321	252					378		201		0.138889	0.160494
0.145062	254					381		202		0.135802	0.154321
0.141975	255					382		207		0.132716	0.151235
0.138889	257					383		212		0.12963	0.145062
0.135802	260					385		219		0.126543	0.138889
0.132716	265					388		221		0.123457	0.135802
0.126543	270					389		225		0.12037	0.12963
0.123457	277					390		226		0.117284	0.126543
0.12037	282					391		227		0.114198	0.123457
0.117284	285					394		235		0.111111	0.12037
0.114198	287					395		240		0.108025	0.117284
0.111111	288					396		245		0.104938	0.114198
0.108025	292					397		248		0.101852	0.111111
0.104938	294					398		251		0.0987654	0.104938
0.0987654	296					401		252		0.095679	0.101852
0.095679	303					403		257		0.0925926	0.0987654
0.0895062	304					404		261		0.0864198	0.095679
0.0864198	305					406		263		0.0833333	0.0895062
0.0833333	314					408		277		0.0802469	0.0864198
0.0771605	322					411		278		0.0771605	0.0833333
0.0740741	327					416		284		0.0740741	0.0802469
0.0709877	354					417		286		0.0679012	0.0740741
0.0679012	356					418		293		0.0648148	0.0648148
0.0648148	360					420		299		0.0617284	0.0617284
0.0617284	364					421		301		0.058642	0.058642
0.058642	365					424		310		0.0555556	0.0555556
0.0555556	373					425		319		0.0524691	0.0524691
0.0524691	374					427		320		0.0493827	0.0493827
0.0493827	380					428		339		0.0462963	0.0432099
0.0462963	394					433		351		0.0432099	0.0401235
0.0432099	399					438		353		0.0401235	0.037037
0.0401235	400					443		355		0.037037	0.0339506
0.037037	414					449		416		0.0339506	0.0308642
0.0339506	415					451		428		0.0308642	0.0246914
0.0308642	421					453		473		0.0277778	0.0216049
0.0277778	443					455		506		0.0246914	0.0185185
0.0246914	457					459		514		0.0216049	0.0154321
0.0216049	472					460		530		0.0185185	0.0123457
0.0185185	580					471		548		0.0154321	0.00925926
0.0154321	625					500		553		0.0123457	-3.77476e-15
0.0123457	725							629		0.00925926
0.00925926	738							632		0.00617284
0.00617284	982							687		0.00308642
0.00308642	1980							715		-3.77476e-15
-3.77476e-15	2283

## Sheet: psychology
B_y_male	B_x_male	C_y_female	A_y_female	B_x_female	C_x_female	A_x_male	A_x_female	C_x_male	B_y_female	C_y_male	A_y_male
0.996337	18	0.994048	0.994048	38	1	83	103	2	0.988095	0.989011	0.996337
0.992674	22	0.988095	0.988095	43	6	85	119	3	0.982143	0.981685	0.992674
0.989011	23	0.964286	0.982143	45	7	112	124	4	0.97619	0.974359	0.989011
0.978022	25	0.958333	0.97619	48	8	114	135	5	0.964286	0.956044	0.985348
0.974359	26	0.946429	0.970238	49	9	115	163	6	0.958333	0.952381	0.981685
0.970696	33	0.934524	0.964286	53	10	119	177	7	0.952381	0.941392	0.978022
0.967033	40	0.928571	0.958333	56	11	121	178	9	0.940476	0.934066	0.974359
0.959707	41	0.916667	0.952381	57	12	128	185	10	0.934524	0.923077	0.970696
0.956044	42	0.910714	0.940476	59	13	132	187	11	0.916667	0.915751	0.967033
0.952381	43	0.892857	0.928571	61	14	133	190	12	0.904762	0.908425	0.96337
0.945055	44	0.886905	0.922619	62	15	140	191	13	0.89881	0.904762	0.959707
0.941392	45	0.869048	0.916667	64	16	142	192	14	0.886905	0.901099	0.956044
0.937729	49	0.863095	0.904762	66	17	144	204	15	0.880952	0.897436	0.952381
0.923077	50	0.839286	0.89881	72	18	145	205	17	0.869048	0.886447	0.948718
0.919414	51	0.833333	0.886905	73	19	151	210	18	0.845238	0.875458	0.945055
0.915751	52	0.815476	0.880952	78	21	152	211	19	0.839286	0.864469	0.941392
0.912088	53	0.809524	0.869048	79	22	164	216	20	0.833333	0.860806	0.937729
0.908425	54	0.785714	0.863095	80	23	168	217	21	0.821429	0.849817	0.934066
0.904762	56	0.779762	0.857143	81	24	169	219	22	0.809524	0.842491	0.930403
0.897436	58	0.761905	0.85119	82	25	174	220	23	0.803571	0.827839	0.92674
0.886447	59	0.755952	0.845238	83	26	175	221	24	0.797619	0.81685	0.923077
0.879121	60	0.738095	0.839286	84	27	176	222	25	0.779762	0.798535	0.919414
0.871795	61	0.714286	0.833333	86	28	179	224	26	0.767857	0.783883	0.912088
0.868132	62	0.690476	0.827381	87	29	180	228	27	0.761905	0.772894	0.908425
0.860806	63	0.654762	0.821429	88	30	181	229	28	0.755952	0.761905	0.904762
0.85348	64	0.625	0.815476	89	31	184	230	29	0.744048	0.758242	0.901099
0.849817	65	0.613095	0.809524	90	33	185	233	30	0.738095	0.754579	0.893773
0.842491	66	0.60119	0.797619	91	34	187	238	31	0.732143	0.747253	0.886447
0.838828	67	0.589286	0.791667	93	35	189	239	33	0.72619	0.728938	0.882784
0.831502	69	0.583333	0.785714	94	36	191	240	34	0.720238	0.721612	0.875458
0.820513	73	0.565476	0.779762	95	37	193	241	35	0.714286	0.710623	0.871795
0.802198	75	0.559524	0.77381	96	38	194	242	36	0.708333	0.692308	0.864469
0.791209	76	0.553571	0.767857	98	39	195	244	37	0.696429	0.681319	0.860806
0.783883	77	0.535714	0.75	99	40	196	247	38	0.690476	0.666667	0.857143
0.776557	78	0.517857	0.744048	100	41	197	248	39	0.678571	0.652015	0.85348
0.772894	79	0.494048	0.738095	101	42	202	250	40	0.672619	0.6337	0.846154
0.765568	80	0.464286	0.732143	103	43	204	251	41	0.666667	0.611722	0.835165
0.761905	81	0.452381	0.72619	104	44	207	254	43	0.654762	0.59707	0.827839
0.754579	82	0.434524	0.720238	105	45	210	256	44	0.642857	0.593407	0.824176
0.74359	83	0.422619	0.714286	107	46	213	257	45	0.636905	0.586081	0.813187
0.736264	84	0.392857	0.708333	108	47	214	259	46	0.619048	0.578755	0.809524
0.725275	85	0.369048	0.690476	109	48	215	260	47	0.613095	0.564103	0.802198
0.721612	86	0.363095	0.678571	110	49	217	261	48	0.607143	0.549451	0.798535
0.710623	88	0.35119	0.672619	114	52	219	264	49	0.595238	0.538462	0.791209
0.70696	89	0.345238	0.666667	115	53	220	265	50	0.589286	0.534799	0.787546
0.699634	91	0.339286	0.660714	116	54	222	266	51	0.571429	0.52381	0.772894
0.695971	92	0.327381	0.654762	117	55	223	267	52	0.565476	0.520147	0.765568
0.688645	93	0.309524	0.64881	118	57	224	268	53	0.559524	0.516484	0.758242
0.677656	94	0.297619	0.642857	120	58	227	272	54	0.553571	0.498168	0.750916
0.663004	95	0.285714	0.636905	121	59	229	276	55	0.547619	0.490842	0.74359
0.648352	96	0.279762	0.619048	122	60	230	277	56	0.529762	0.487179	0.739927
0.641026	97	0.261905	0.607143	124	62	233	278	58	0.517857	0.479853	0.736264
0.630037	98	0.255952	0.589286	127	64	234	279	59	0.511905	0.468864	0.728938
0.615385	99	0.238095	0.583333	128	65	235	283	60	0.494048	0.465201	0.725275
0.593407	100	0.232143	0.577381	133	66	236	284	61	0.488095	0.454212	0.721612
0.586081	101	0.22619	0.559524	134	67	238	286	62	0.47619	0.450549	0.717949
0.582418	102	0.220238	0.553571	137	69	239	288	63	0.470238	0.43956	0.710623
0.567766	103	0.214286	0.541667	139	71	240	290	65	0.458333	0.435897	0.703297
0.56044	104	0.208333	0.529762	140	73	241	291	66	0.446429	0.424908	0.684982
0.553114	105	0.202381	0.517857	141	74	242	293	67	0.428571	0.413919	0.677656
0.542125	106	0.196429	0.511905	144	77	243	294	69	0.410714	0.410256	0.67033
0.534799	107	0.190476	0.505952	145	80	244	296	70	0.404762	0.40293	0.663004
0.531136	108	0.184524	0.5	148	83	245	298	71	0.39881	0.399267	0.655678
0.527473	109	0.178571	0.494048	155	84	246	299	73	0.392857	0.395604	0.652015
0.516484	110	0.172619	0.488095	160	89	247	300	74	0.386905	0.391941	0.648352
0.512821	112	0.160714	0.482143	161	91	248	301	75	0.380952	0.384615	0.641026
0.509158	113	0.14881	0.47619	163	95	250	303	76	0.375	0.380952	0.6337
0.498168	115	0.142857	0.458333	164	98	253	304	78	0.369048	0.373626	0.626374
0.483516	116	0.136905	0.446429	166	99	256	306	79	0.345238	0.3663	0.622711
0.472527	117	0.130952	0.440476	167	101	258	308	80	0.327381	0.358974	0.611722
0.454212	118	0.125	0.428571	168	105	259	309	83	0.321429	0.351648	0.600733
0.450549	119	0.119048	0.416667	169	106	261	311	84	0.315476	0.347985	0.593407
0.443223	120	0.113095	0.404762	171	111	262	313	85	0.309524	0.344322	0.589744
0.43956	121	0.107143	0.39881	172	112	263	314	86	0.291667	0.340659	0.582418
0.432234	122	0.10119	0.392857	175	115	264	316	87	0.285714	0.336996	0.578755
0.428571	125	0.0952381	0.380952	176	117	265	318	89	0.279762	0.333333	0.56044
0.413919	126	0.0892857	0.375	178	118	269	319	90	0.267857	0.326007	0.556777
0.395604	127	0.0833333	0.369048	180	123	270	323	91	0.261905	0.322344	0.553114
0.388278	128	0.077381	0.363095	183	126	271	324	92	0.25	0.318681	0.545788
0.384615	129	0.0714286	0.357143	189	130	272	326	93	0.244048	0.311355	0.538462
0.373626	132	0.0654762	0.35119	190	134	273	328	94	0.238095	0.307692	0.534799
0.369963	133	0.0595238	0.345238	198	136	274	332	96	0.232143	0.304029	0.520147
0.362637	135	0.0535714	0.333333	199	137	275	335	97	0.22619	0.300366	0.516484
0.358974	137	0.047619	0.327381	200	143	276	336	98	0.220238	0.285714	0.509158
0.347985	138	0.0416667	0.315476	203	146	277	337	99	0.214286	0.282051	0.505495
0.344322	139	0.0357143	0.309524	204	151	278	338	102	0.202381	0.278388	0.498168
0.340659	140	0.0297619	0.303571	205	155	280	340	105	0.184524	0.274725	0.490842
0.336996	141	0.0238095	0.291667	208	193	281	342	106	0.178571	0.271062	0.483516
0.333333	142	0.0178571	0.285714	209	198	282	343	107	0.172619	0.267399	0.479853
0.32967	143	0.0119048	0.279762	212	225	283	345	108	0.166667	0.263736	0.472527
0.318681	144	0.00595238	0.27381	215	250	284	350	109	0.160714	0.260073	0.465201
0.315018	146	2.44249e-15	0.267857	218	253	285	351	110	0.154762	0.252747	0.461538
0.311355	148		0.261905	222		286	355	111	0.142857	0.238095	0.457875
0.300366	149		0.255952	226		287	359	112	0.136905	0.234432	0.454212
0.289377	150		0.25	228		288	360	115	0.130952	0.230769	0.450549
0.282051	151		0.244048	231		289	368	117	0.125	0.223443	0.432234
0.274725	152		0.238095	232		290	370	118	0.119048	0.21978	0.428571
0.267399	153		0.232143	244		292	371	119	0.113095	0.216117	0.421245
0.263736	154		0.22619	247		294	373	120	0.107143	0.205128	0.417582
0.25641	155		0.220238	248		296	374	122	0.10119	0.201465	0.410256
0.249084	156		0.208333	260		297	375	124	0.0952381	0.194139	0.40293
0.241758	159		0.202381	262		299	376	127	0.0892857	0.190476	0.395604
0.238095	162		0.196429	269		301	377	129	0.0833333	0.186813	0.380952
0.234432	163		0.190476	270		302	381	133	0.077381	0.18315	0.373626
0.230769	164		0.184524	282		303	382	135	0.0714286	0.179487	0.358974
0.227106	165		0.178571	298		304	388	137	0.0654762	0.175824	0.351648
0.223443	166		0.172619	312		306	389	139	0.0595238	0.172161	0.344322
0.21978	167		0.166667	355		308	394	140	0.0535714	0.168498	0.340659
0.216117	169		0.160714	366		309	397	143	0.047619	0.164835	0.336996
0.212454	171		0.14881	380		310	400	144	0.0416667	0.161172	0.32967
0.205128	172		0.142857	382		312	408	146	0.0357143	0.157509	0.326007
0.201465	173		0.136905	502		313	410	147	0.0297619	0.150183	0.318681
0.197802	174		0.125	616		314	412	149	0.0238095	0.14652	0.315018
0.190476	176		0.119048	732		317	413	150	0.0178571	0.142857	0.304029
0.186813	179		0.107143	876		319	417	152	0.0119048	0.139194	0.300366
0.175824	180		0.10119	902		321	424	160	0.00595238	0.131868	0.296703
0.172161	181		0.0952381	1495		322	436	165	2.44249e-15	0.128205	0.29304
0.168498	182		0.0833333			323	437	167		0.124542	0.289377
0.161172	183		0.0714286			325	446	168		0.120879	0.285714
0.157509	184		0.0654762			327	457	170		0.117216	0.282051
0.150183	187		0.0595238			328	458	176		0.113553	0.278388
0.14652	188		0.0535714			329	467	178		0.10989	0.274725
0.142857	191		0.047619			330	475	179		0.102564	0.267399
0.139194	192		0.0416667			331	477	182		0.0952381	0.260073
0.135531	194		0.0357143			333	480	187		0.0915751	0.252747
0.131868	199		2.44249e-15			334	500	188		0.0879121	0.249084
0.128205	200					335		193		0.0842491	0.245421
0.120879	205					336		195		0.0805861	0.238095
0.113553	214					337		196		0.0769231	0.234432
0.10989	217					338		211		0.0732601	0.230769
0.106227	222					340		215		0.0695971	0.227106
0.102564	224					341		216		0.0659341	0.223443
0.0989011	229					342		217		0.0622711	0.21978
0.0915751	231					343		221		0.0586081	0.216117
0.0879121	233					345		231		0.0549451	0.208791
0.0842491	240					347		232		0.0512821	0.201465
0.0805861	249					348		239		0.047619	0.194139
0.0769231	250					351		242		0.043956	0.186813
0.0732601	251					355		249		0.040293	0.18315
0.0695971	252					356		291		0.03663	0.179487
0.0659341	253					357		300		0.032967	0.175824
0.0622711	267					359		307		0.029304	0.164835
0.0586081	272					362		309		0.018315	0.161172
0.0549451	279					364		321		0.014652	0.157509
0.0512821	293					366		340		0.010989	0.153846
0.047619	296					368		377		0.00732601	0.150183
0.043956	301					369		433		0.003663	0.14652
0.040293	310					371		434		2.9976e-15	0.142857
0.03663	314					373					0.139194
0.032967	322					375					0.135531
0.029304	371					378					0.131868
0.025641	386					381					0.128205
0.021978	392					382					0.124542
0.018315	397					384					0.120879
0.014652	400					386					0.117216
0.010989	413					387					0.113553
0.00732601	458					391					0.10989
0.003663	711					392					0.106227
2.9976e-15	1377					396					0.102564
						398					0.0989011
						400					0.0879121
						403					0.0842491
						406					0.0805861
						424					0.0769231
						426					0.0732601
						428					0.0695971
						432					0.0659341
						433					0.0622711
						441					0.0586081
						442					0.0549451
						444					0.0512821
						453					0.047619
						464					0.043956
						473					0.040293
						480					0.03663
						484					0.032967
						485					0.029304
						500					2.9976e-15

## Sheet: matscience
B_y_male	B_x_male	C_y_female	A_y_female	B_x_female	C_x_female	A_x_male	A_x_female	C_x_male	B_y_female	C_y_male	A_y_male
0.997859	29	0.989796	0.989796	39	1	68	123	1	0.989796	0.997859	0.997859
0.995717	36	0.969388	0.979592	47	4	74	129	4	0.979592	0.995717	0.995717
0.993576	39	0.94898	0.969388	50	5	88	138	5	0.969388	0.993576	0.993576
0.991435	42	0.938776	0.959184	58	8	93	142	10	0.959184	0.991435	0.991435
0.989293	43	0.928571	0.94898	61	10	100	146	11	0.94898	0.987152	0.989293
0.987152	45	0.918367	0.938776	65	17	105	147	16	0.938776	0.985011	0.985011
0.985011	47	0.908163	0.928571	67	18	111	152	17	0.928571	0.982869	0.982869
0.982869	51	0.887755	0.908163	77	21	114	155	18	0.918367	0.980728	0.980728
0.980728	53	0.867347	0.897959	86	22	118	160	19	0.897959	0.978587	0.978587
0.978587	54	0.846939	0.887755	87	23	121	161	20	0.877551	0.972163	0.976445
0.976445	55	0.836735	0.877551	88	26	123	165	21	0.867347	0.96788	0.974304
0.972163	58	0.826531	0.867347	89	27	125	171	22	0.857143	0.965739	0.972163
0.96788	61	0.806122	0.857143	91	28	126	179	23	0.846939	0.963597	0.96788
0.965739	62	0.795918	0.846939	92	29	127	180	24	0.836735	0.961456	0.963597
0.963597	64	0.785714	0.836735	94	33	128	185	26	0.826531	0.959315	0.961456
0.961456	65	0.77551	0.826531	95	35	129	191	27	0.816327	0.957173	0.959315
0.957173	66	0.765306	0.816327	97	37	131	193	28	0.795918	0.955032	0.957173
0.955032	67	0.755102	0.806122	99	45	132	197	29	0.785714	0.952891	0.955032
0.950749	69	0.734694	0.785714	104	48	133	201	30	0.77551	0.950749	0.952891
0.948608	70	0.72449	0.77551	108	53	134	202	31	0.765306	0.946467	0.950749
0.946467	71	0.714286	0.755102	116	55	135	203	32	0.744898	0.940043	0.948608
0.940043	72	0.704082	0.744898	117	56	137	204	33	0.734694	0.93576	0.942184
0.93576	73	0.693878	0.734694	119	57	138	205	34	0.704082	0.933619	0.93576
0.929336	74	0.683673	0.72449	125	60	140	206	35	0.683673	0.927195	0.933619
0.927195	75	0.673469	0.714286	126	64	141	209	36	0.663265	0.922912	0.927195
0.922912	76	0.663265	0.683673	127	65	144	212	37	0.642857	0.91863	0.922912
0.905782	77	0.642857	0.673469	128	69	145	216	38	0.632653	0.916488	0.91863
0.901499	78	0.632653	0.663265	129	74	146	217	39	0.622449	0.912206	0.916488
0.892934	79	0.622449	0.642857	132	77	147	218	40	0.612245	0.905782	0.914347
0.888651	80	0.612245	0.632653	134	80	148	219	41	0.602041	0.899358	0.912206
0.88651	81	0.602041	0.622449	141	85	150	223	42	0.591837	0.895075	0.910064
0.875803	82	0.591837	0.602041	143	87	152	225	43	0.571429	0.892934	0.907923
0.869379	84	0.581633	0.591837	148	91	154	226	44	0.561224	0.888651	0.90364
0.860814	85	0.561224	0.581633	149	93	155	228	45	0.55102	0.88651	0.897216
0.856531	87	0.55102	0.571429	151	95	157	230	46	0.540816	0.880086	0.892934
0.852248	88	0.540816	0.55102	153	98	158	233	47	0.510204	0.877944	0.88651
0.841542	89	0.530612	0.540816	155	101	159	234	48	0.5	0.873662	0.880086
0.830835	90	0.510204	0.530612	158	108	161	238	49	0.489796	0.87152	0.875803
0.828694	91	0.5	0.510204	162	109	162	240	51	0.479592	0.865096	0.873662
0.820128	92	0.489796	0.5	163	110	163	244	52	0.459184	0.862955	0.869379
0.815846	93	0.479592	0.489796	165	111	165	245	53	0.438776	0.85439	0.862955
0.811563	94	0.469388	0.479592	166	112	166	246	54	0.428571	0.850107	0.860814
0.802998	95	0.44898	0.459184	167	113	167	253	56	0.418367	0.845824	0.85439
0.796574	96	0.438776	0.44898	168	120	168	254	57	0.408163	0.8394	0.845824
0.794433	97	0.428571	0.438776	170	122	169	255	59	0.397959	0.837259	0.8394
0.788009	98	0.418367	0.428571	172	129	170	261	60	0.387755	0.832976	0.835118
0.781585	99	0.408163	0.418367	174	130	171	264	61	0.367347	0.828694	0.828694
0.773019	100	0.397959	0.408163	178	133	172	273	62	0.357143	0.82227	0.82227
0.770878	101	0.387755	0.397959	181	137	173	274	63	0.346939	0.811563	0.817987
0.766595	102	0.377551	0.387755	182	139	174	276	64	0.336735	0.809422	0.811563
0.762313	103	0.346939	0.367347	183	142	175	281	65	0.326531	0.805139	0.809422
0.760171	104	0.336735	0.346939	184	152	176	282	66	0.316327	0.800857	0.805139
0.755889	105	0.326531	0.336735	185	156	177	285	68	0.306122	0.796574	0.800857
0.749465	107	0.316327	0.326531	186	158	178	288	69	0.295918	0.794433	0.798715
0.738758	108	0.295918	0.316327	190	170	179	289	70	0.285714	0.792291	0.794433
0.723769	109	0.285714	0.295918	192	175	180	290	71	0.27551	0.779443	0.788009
0.713062	110	0.27551	0.285714	195	177	181	293	72	0.265306	0.770878	0.779443
0.710921	111	0.265306	0.27551	202	182	182	296	73	0.255102	0.768737	0.773019
0.698073	112	0.255102	0.265306	203	196	183	305	74	0.244898	0.760171	0.766595
0.695931	113	0.244898	0.255102	208	198	184	308	75	0.234694	0.75803	0.762313
0.691649	114	0.234694	0.244898	223	201	185	309	77	0.22449	0.751606	0.751606
0.683084	115	0.22449	0.234694	227	203	186	314	78	0.204082	0.749465	0.740899
0.678801	116	0.214286	0.214286	230	205	187	319	79	0.193878	0.745182	0.738758
0.672377	117	0.204082	0.204082	233	230	188	320	80	0.183673	0.743041	0.732334
0.657388	118	0.193878	0.193878	245	237	189	324	81	0.173469	0.734475	0.728051
0.655246	119	0.183673	0.173469	246	243	190	331	83	0.153061	0.728051	0.72591
0.642398	120	0.173469	0.163265	247	247	191	334	84	0.142857	0.72591	0.719486
0.631692	121	0.163265	0.153061	251	256	192	346	85	0.132653	0.721627	0.715203
0.623126	122	0.153061	0.142857	260	261	193	349	86	0.122449	0.717345	0.702355
0.614561	123	0.142857	0.132653	283	267	194	351	87	0.112245	0.713062	0.69379
0.603854	124	0.132653	0.122449	365	302	195	358	88	0.102041	0.710921	0.680942
0.59743	125	0.122449	0.112245	392	332	196	369	89	0.0918367	0.708779	0.674518
0.595289	126	0.112245	0.102041	400	357	197	376	90	0.0816327	0.702355	0.672377
0.588865	127	0.102041	0.0918367	428	361	198	397	91	0.0714286	0.700214	0.670236
0.584582	129	0.0918367	0.0816327	433	370	199	411	92	0.0612245	0.695931	0.668094
0.582441	130	0.0816327	0.0714286	455	396	200	435	93	0.0510204	0.69379	0.653105
0.573876	131	0.0714286	0.0612245	479	417	201	437	94	0.0408163	0.691649	0.650964
0.569593	132	0.0612245	0.0510204	565	422	202	444	95	0.0306122	0.689507	0.635974
0.561028	133	0.0510204	-8.88178e-16	613	427	203	500	96	0.0204082	0.687366	0.633833
0.556745	134	0.0408163		618	503	204		97	0.0102041	0.680942	0.62955
0.550321	135	0.0306122		812	645	205		98	-8.88178e-16	0.67666	0.618844
0.54818	136	0.0204082			649	206		100		0.668094	0.605996
0.543897	137	0.0102041			736	207		101		0.659529	0.59743
0.528908	138	-8.88178e-16			806	208		102		0.655246	0.595289
0.518201	139					209		103		0.646681	0.593148
0.51606	140					210		104		0.64454	0.591006
0.505353	141					211		105		0.642398	0.584582
0.503212	142					212		107		0.638116	0.582441
0.498929	143					213		108		0.635974	0.569593
0.492505	144					214		109		0.62955	0.56531
0.486081	145					215		110		0.618844	0.552463
0.477516	146					216		111		0.616702	0.54818
0.473233	147					217		112		0.605996	0.539615
0.460385	148					218		113		0.601713	0.533191
0.458244	149					219		114		0.595289	0.524625
0.45182	150					220		115		0.584582	0.520343
0.441113	151					221		116		0.576017	0.518201
0.43469	152					222		117		0.571734	0.507495
0.423983	153					223		120		0.567452	0.503212
0.417559	154					224		121		0.563169	0.498929
0.415418	155					225		122		0.558887	0.492505
0.408994	156					226		123		0.554604	0.486081
0.404711	158					227		124		0.543897	0.481799
0.398287	159					229		125		0.533191	0.477516
0.38758	160					230		127		0.531049	0.473233
0.385439	162					232		128		0.528908	0.471092
0.381156	163					233		129		0.520343	0.458244
0.374732	165					234		131		0.518201	0.453961
0.372591	166					235		132		0.513919	0.447537
0.368308	167					236		134		0.511777	0.445396
0.366167	168					237		135		0.507495	0.436831
0.361884	169					238		137		0.505353	0.43469
0.353319	170					239		138		0.503212	0.428266
0.344754	171					240		141		0.498929	0.415418
0.33833	173					241		143		0.496788	0.413276
0.336188	174					242		144		0.488223	0.406852
0.331906	175					243		147		0.486081	0.404711
0.325482	176					244		148		0.48394	0.400428
0.310493	177					245		149		0.477516	0.398287
0.304069	178					246		150		0.473233	0.391863
0.297645	179					247		151		0.471092	0.389722
0.291221	180					248		152		0.466809	0.38758
0.289079	181					250		153		0.464668	0.385439
0.286938	182					251		155		0.460385	0.372591
0.284797	184					252		158		0.453961	0.364026
0.278373	185					253		159		0.449679	0.359743
0.276231	186					254		160		0.447537	0.351178
0.271949	187					255		161		0.441113	0.346895
0.267666	188					256		162		0.438972	0.340471
0.261242	189					257		163		0.436831	0.334047
0.259101	190					258		164		0.430407	0.325482
0.250535	192					259		165		0.428266	0.319058
0.248394	194					260		166		0.421842	0.314775
0.24197	196					261		167		0.4197	0.308351
0.239829	197					262		170		0.413276	0.301927
0.235546	198					263		171		0.411135	0.297645
0.233405	200					264		172		0.408994	0.293362
0.229122	201					265		174		0.406852	0.291221
0.224839	202					266		175		0.400428	0.289079
0.220557	205					267		176		0.398287	0.282655
0.216274	206					268		179		0.396146	0.276231
0.211991	207					269		183		0.391863	0.271949
0.207709	208					270		185		0.389722	0.267666
0.203426	209					273		186		0.383298	0.259101
0.201285	210					274		189		0.381156	0.256959
0.194861	211					275		192		0.379015	0.254818
0.190578	212					276		193		0.376874	0.246253
0.186296	214					278		194		0.372591	0.239829
0.184154	217					279		196		0.368308	0.235546
0.182013	220					281		198		0.366167	0.224839
0.171306	224					282		202		0.364026	0.222698
0.169165	225					283		203		0.361884	0.220557
0.164882	226					284		205		0.359743	0.214133
0.1606	227					285		207		0.35546	0.207709
0.158458	232					286		208		0.351178	0.203426
0.156317	233					287		210		0.346895	0.197002
0.154176	237					288		211		0.344754	0.194861
0.152034	242					289		212		0.340471	0.192719
0.149893	243					290		213		0.336188	0.190578
0.147752	246					291		214		0.331906	0.188437
0.14561	247					292		217		0.329764	0.184154
0.141328	250					293		218		0.327623	0.179872
0.139186	251					294		219		0.321199	0.173448
0.132762	252					295		222		0.316916	0.164882
0.130621	254					296		223		0.312634	0.1606
0.12848	256					297		224		0.310493	0.158458
0.126338	257					301		225		0.308351	0.154176
0.124197	258					302		228		0.30621	0.152034
0.122056	262					303		229		0.299786	0.149893
0.119914	263					305		231		0.297645	0.147752
0.117773	264					306		234		0.295503	0.14561
0.115632	267					309		235		0.291221	0.143469
0.11349	269					310		236		0.289079	0.139186
0.111349	270					311		237		0.286938	0.134904
0.109208	272					313		238		0.282655	0.132762
0.107066	273					316		244		0.278373	0.12848
0.104925	274					318		245		0.276231	0.126338
0.102784	280					320		246		0.267666	0.124197
0.100642	281					322		249		0.263383	0.119914
0.0985011	282					324		250		0.261242	0.115632
0.0963597	283					325		253		0.259101	0.11349
0.0942184	285					326		254		0.252677	0.111349
0.0920771	286					327		255		0.250535	0.109208
0.0899358	287					328		257		0.248394	0.102784
0.0877944	289					329		263		0.244111	0.100642
0.0856531	292					330		265		0.24197	0.0985011
0.0835118	294					331		267		0.239829	0.0942184
0.0813704	300					333		271		0.237687	0.0920771
0.0770878	302					338		272		0.235546	0.0877944
0.0749465	305					341		274		0.233405	0.0856531
0.0706638	306					344		276		0.231263	0.0835118
0.0685225	307					345		279		0.229122	0.0813704
0.0663812	319					346		282		0.226981	0.0792291
0.0642398	325					347		284		0.224839	0.0770878
0.0620985	335					349		285		0.222698	0.0728051
0.0578158	337					350		287		0.220557	0.0706638
0.0556745	341					351		292		0.218415	0.0685225
0.0535332	342					355		293		0.216274	0.0642398
0.0513919	348					356		294		0.214133	0.0620985
0.0492505	361					357		295		0.211991	0.0599572
0.0471092	368					361		297		0.20985	0.0578158
0.0449679	378					364		299		0.205567	0.0535332
0.0428266	392					368		301		0.203426	0.0513919
0.0406852	400					369		302		0.199143	0.0492505
0.0385439	414					374		303		0.197002	0.0471092
0.0364026	443					377		306		0.194861	0.0449679
0.0342612	490					379		312		0.190578	0.0428266
0.0321199	502					384		317		0.188437	0.0406852
0.0299786	506					387		319		0.186296	0.0385439
0.0278373	510					389		320		0.184154	0.0364026
0.0256959	528					394		321		0.182013	0.0342612
0.0235546	530					395		325		0.179872	0.0321199
0.0214133	533					396		327		0.17773	0.0299786
0.0192719	556					407		334		0.175589	0.0278373
0.0171306	574					410		336		0.173448	0.0256959
0.0149893	679					411		346		0.171306	0.0235546
0.012848	712					416		347		0.169165	0.0214133
0.0107066	849					420		349		0.167024	0.0192719
0.00856531	955					443		351		0.162741	0.0171306
0.00642398	1415					454		353		0.1606	0.0149893
0.00428266	1459					463		354		0.158458	0.012848
0.00214133	2217					464		355		0.156317	0.0107066
-5.10703e-15	2410					472		357		0.154176	0.00856531
						500		359		0.152034	-5.10703e-15
								364		0.149893
								367		0.14561
								378		0.143469
								384		0.141328
								385		0.139186
								386		0.137045
								388		0.134904
								390		0.130621
								392		0.12848
								394		0.126338
								397		0.124197
								399		0.122056
								401		0.119914
								403		0.117773
								411		0.11349
								415		0.111349
								425		0.109208
								448		0.107066
								452		0.104925
								454		0.102784
								473		0.100642
								474		0.0985011
								477		0.0963597
								483		0.0942184
								486		0.0920771
								488		0.0899358
								493		0.0877944
								501		0.0856531
								504		0.0835118
								523		0.0813704
								527		0.0792291
								537		0.0770878
								538		0.0749465
								550		0.0728051
								559		0.0706638
								575		0.0685225
								583		0.0663812
								584		0.0642398
								597		0.0620985
								614		0.0599572
								617		0.0578158
								629		0.0556745
								659		0.0535332
								669		0.0513919
								679		0.0492505
								685		0.0471092
								709		0.0449679
								723		0.0428266
								738		0.0406852
								748		0.0385439
								791		0.0364026
								797		0.0342612
								801		0.0321199
								817		0.0299786
								861		0.0278373
								885		0.0256959
								961		0.0235546
								1044		0.0214133
								1067		0.0192719
								1083		0.0171306
								1087		0.0149893
								1161		0.012848
								1178		0.0107066
								1303		0.00856531
								1398		0.00642398
								1470		0.00428266
								1892		0.00214133
								2268		-5.10703e-15

## Sheet: molbio
B_y_male	B_x_male	C_y_female	A_y_female	B_x_female	C_x_female	A_x_male	A_x_female	C_x_male	B_y_female	C_y_male	A_y_male
0.997802	35	0.994012	0.994012	81	4	103	145	2	0.994012	0.997802	0.997802
0.995604	38	0.988024	0.988024	83	6	118	162	3	0.988024	0.993407	0.995604
0.993407	40	0.982036	0.982036	85	7	153	171	4	0.982036	0.991209	0.993407
0.991209	63	0.964072	0.976048	94	8	157	211	5	0.976048	0.986813	0.991209
0.989011	64	0.958084	0.97006	98	11	172	216	6	0.97006	0.982418	0.989011
0.986813	67	0.952096	0.964072	99	12	173	224	7	0.958084	0.98022	0.986813
0.984615	71	0.946108	0.958084	102	13	176	228	10	0.952096	0.978022	0.984615
0.982418	73	0.94012	0.952096	104	14	178	229	12	0.946108	0.973626	0.98022
0.978022	76	0.934132	0.946108	105	16	179	235	13	0.94012	0.971429	0.978022
0.973626	78	0.922156	0.934132	107	17	180	238	15	0.934132	0.964835	0.975824
0.971429	79	0.916168	0.928144	108	18	182	240	16	0.928144	0.962637	0.971429
0.969231	81	0.898204	0.922156	109	20	184	241	17	0.922156	0.956044	0.969231
0.964835	83	0.892216	0.916168	111	22	185	244	18	0.916168	0.949451	0.967033
0.962637	84	0.88024	0.904192	113	23	191	249	19	0.91018	0.942857	0.964835
0.96044	86	0.874251	0.898204	120	25	192	250	20	0.904192	0.940659	0.962637
0.958242	87	0.868263	0.892216	121	26	203	252	22	0.898204	0.936264	0.96044
0.956044	91	0.862275	0.88024	124	27	204	257	24	0.892216	0.931868	0.958242
0.951648	93	0.856287	0.874251	126	29	205	258	25	0.886228	0.92967	0.956044
0.949451	94	0.850299	0.868263	128	30	207	260	26	0.88024	0.920879	0.951648
0.945055	95	0.838323	0.862275	132	31	208	261	27	0.856287	0.918681	0.949451
0.938462	96	0.826347	0.844311	133	33	209	262	28	0.850299	0.90989	0.942857
0.936264	97	0.820359	0.832335	134	34	210	264	29	0.844311	0.907692	0.938462
0.934066	98	0.808383	0.820359	135	36	211	265	30	0.838323	0.901099	0.936264
0.931868	99	0.790419	0.814371	136	37	213	267	31	0.832335	0.898901	0.934066
0.927473	100	0.778443	0.808383	137	38	214	268	32	0.826347	0.887912	0.931868
0.923077	101	0.772455	0.802395	139	39	215	269	33	0.820359	0.883516	0.92967
0.916484	106	0.766467	0.796407	140	43	216	270	34	0.814371	0.879121	0.923077
0.914286	107	0.760479	0.784431	141	44	217	271	35	0.796407	0.872527	0.918681
0.912088	108	0.748503	0.772455	144	45	218	272	36	0.790419	0.861538	0.916484
0.907692	109	0.742515	0.766467	145	48	219	273	37	0.784431	0.852747	0.914286
0.905495	110	0.724551	0.754491	147	49	220	277	38	0.772455	0.850549	0.912088
0.896703	112	0.718563	0.742515	148	50	221	278	40	0.760479	0.848352	0.907692
0.894505	113	0.706587	0.736527	149	51	222	279	41	0.754491	0.846154	0.901099
0.892308	115	0.694611	0.730539	152	52	223	283	42	0.736527	0.843956	0.896703
0.887912	117	0.688623	0.724551	156	53	224	284	43	0.730539	0.83956	0.89011
0.883516	119	0.682635	0.718563	157	54	226	285	44	0.724551	0.832967	0.881319
0.874725	120	0.676647	0.712575	158	55	227	286	45	0.718563	0.830769	0.876923
0.87033	121	0.670659	0.700599	159	56	228	287	46	0.706587	0.824176	0.872527
0.863736	122	0.652695	0.694611	160	57	229	288	48	0.700599	0.821978	0.87033
0.861538	123	0.640719	0.688623	161	58	230	289	50	0.694611	0.817582	0.863736
0.854945	124	0.634731	0.682635	162	68	231	291	52	0.688623	0.810989	0.861538
0.848352	125	0.628743	0.676647	163	69	232	292	53	0.682635	0.806593	0.859341
0.83956	126	0.622754	0.670659	166	71	233	293	54	0.676647	0.802198	0.854945
0.835165	127	0.616766	0.658683	169	72	234	294	55	0.670659	0.8	0.850549
0.832967	128	0.610778	0.652695	170	73	239	295	57	0.664671	0.795604	0.848352
0.830769	129	0.60479	0.646707	172	74	241	296	58	0.658683	0.789011	0.83956
0.826374	130	0.598802	0.640719	173	75	242	297	59	0.652695	0.784615	0.835165
0.824176	131	0.592814	0.628743	175	76	243	298	60	0.646707	0.775824	0.832967
0.817582	133	0.57485	0.610778	176	77	244	299	61	0.640719	0.762637	0.828571
0.813187	134	0.568862	0.598802	178	78	245	302	62	0.628743	0.756044	0.821978
0.808791	135	0.562874	0.586826	179	79	246	303	64	0.622754	0.753846	0.815385
0.797802	136	0.550898	0.580838	180	80	247	305	65	0.616766	0.749451	0.804396
0.793407	137	0.54491	0.568862	181	82	248	308	67	0.610778	0.747253	0.8
0.789011	138	0.538922	0.550898	182	83	249	310	68	0.60479	0.742857	0.793407
0.784615	139	0.532934	0.54491	186	85	250	311	69	0.598802	0.740659	0.789011
0.782418	140	0.526946	0.532934	187	86	251	312	70	0.586826	0.738462	0.782418
0.778022	141	0.520958	0.51497	188	87	252	314	72	0.57485	0.734066	0.771429
0.771429	142	0.508982	0.508982	189	89	253	315	73	0.568862	0.72967	0.767033
0.769231	144	0.502994	0.497006	190	91	254	316	75	0.562874	0.725275	0.762637
0.767033	145	0.48503	0.491018	191	92	255	317	76	0.54491	0.723077	0.751648
0.76044	146	0.479042	0.479042	194	93	256	318	77	0.538922	0.718681	0.742857
0.758242	147	0.473054	0.467066	195	95	257	320	78	0.526946	0.714286	0.736264
0.753846	148	0.467066	0.45509	196	98	258	321	79	0.51497	0.707692	0.72967
0.745055	149	0.45509	0.449102	197	100	259	322	81	0.508982	0.705495	0.720879
0.736264	150	0.449102	0.443114	198	102	260	323	82	0.502994	0.701099	0.705495
0.72967	151	0.437126	0.437126	200	106	261	327	83	0.497006	0.696703	0.696703
0.725275	152	0.42515	0.431138	201	109	262	328	84	0.491018	0.694505	0.692308
0.716484	153	0.419162	0.42515	202	110	263	329	85	0.48503	0.69011	0.69011
0.712088	154	0.413174	0.419162	204	113	264	331	86	0.479042	0.687912	0.681319
0.703297	155	0.407186	0.413174	205	114	265	332	87	0.473054	0.683516	0.672527
0.701099	156	0.401198	0.407186	207	116	266	333	88	0.467066	0.679121	0.663736
0.694505	157	0.377246	0.401198	210	117	267	334	89	0.461078	0.672527	0.657143
0.692308	158	0.365269	0.39521	211	118	268	335	90	0.45509	0.665934	0.652747
0.685714	161	0.359281	0.383234	212	119	269	338	91	0.443114	0.661538	0.643956
0.681319	162	0.353293	0.377246	215	121	270	339	92	0.437126	0.659341	0.628571
0.668132	163	0.341317	0.371257	216	125	271	342	93	0.431138	0.657143	0.61978
0.663736	164	0.335329	0.365269	218	126	272	343	94	0.42515	0.652747	0.608791
0.654945	165	0.329341	0.341317	219	127	273	344	95	0.419162	0.648352	0.6
0.648352	167	0.323353	0.335329	220	128	274	345	96	0.413174	0.646154	0.597802
0.646154	168	0.317365	0.329341	221	129	275	346	97	0.407186	0.63956	0.591209
0.641758	169	0.305389	0.323353	223	132	276	348	98	0.39521	0.635165	0.586813
0.637363	170	0.293413	0.317365	225	138	277	349	99	0.389222	0.628571	0.573626
0.632967	171	0.281437	0.305389	227	145	278	353	100	0.383234	0.621978	0.562637
0.628571	172	0.275449	0.287425	228	146	279	354	101	0.377246	0.615385	0.556044
0.621978	173	0.257485	0.281437	230	148	280	355	102	0.371257	0.613187	0.551648
0.615385	174	0.251497	0.275449	232	149	281	356	103	0.365269	0.606593	0.542857
0.610989	175	0.245509	0.269461	233	151	282	359	104	0.359281	0.604396	0.536264
0.606593	176	0.239521	0.263473	234	155	283	361	106	0.353293	0.602198	0.534066
0.602198	177	0.233533	0.257485	235	159	284	362	107	0.341317	0.597802	0.527473
0.597802	178	0.227545	0.245509	237	161	286	363	108	0.335329	0.593407	0.512088
0.591209	179	0.221557	0.239521	240	162	287	367	109	0.329341	0.589011	0.503297
0.586813	180	0.215569	0.233533	244	163	288	369	110	0.323353	0.584615	0.492308
0.584615	181	0.209581	0.221557	245	165	289	372	111	0.317365	0.582418	0.481319
0.578022	182	0.203593	0.215569	250	168	290	373	112	0.311377	0.575824	0.476923
0.571429	184	0.197605	0.209581	257	172	291	374	114	0.305389	0.567033	0.472527
0.569231	185	0.191617	0.203593	259	173	292	375	115	0.299401	0.564835	0.468132
0.564835	186	0.185629	0.197605	260	178	293	376	116	0.293413	0.56044	0.463736
0.562637	188	0.179641	0.191617	262	180	294	378	117	0.275449	0.558242	0.454945
0.551648	191	0.173653	0.185629	264	182	295	379	118	0.269461	0.553846	0.443956
0.542857	192	0.167665	0.179641	266	185	296	382	121	0.263473	0.551648	0.441758
0.540659	194	0.161677	0.173653	269	192	297	383	123	0.257485	0.549451	0.432967
0.536264	196	0.155689	0.167665	270	195	298	386	124	0.251497	0.545055	0.430769
0.531868	197	0.149701	0.161677	278	210	299	387	125	0.245509	0.540659	0.424176
0.523077	198	0.143713	0.149701	279	231	301	388	127	0.239521	0.536264	0.417582
0.520879	199	0.137725	0.143713	280	235	302	389	128	0.233533	0.534066	0.413187
0.516484	200	0.131737	0.137725	282	236	303	390	129	0.221557	0.531868	0.406593
0.505495	201	0.125749	0.131737	284	241	304	392	130	0.215569	0.52967	0.395604
0.503297	202	0.11976	0.125749	291	243	305	393	131	0.209581	0.527473	0.393407
0.501099	203	0.113772	0.11976	294	244	306	399	132	0.203593	0.523077	0.389011
0.498901	204	0.107784	0.113772	297	245	307	400	133	0.197605	0.520879	0.38022
0.496703	205	0.101796	0.107784	298	248	309	401	140	0.191617	0.518681	0.375824
0.492308	206	0.0958084	0.0958084	300	249	310	403	141	0.185629	0.514286	0.369231
0.485714	207	0.0898204	0.0898204	303	265	311	405	143	0.179641	0.512088	0.362637
0.483516	208	0.0838323	0.0838323	309	275	312	408	145	0.173653	0.50989	0.356044
0.474725	209	0.0778443	0.0778443	313	276	313	410	148	0.161677	0.507692	0.347253
0.465934	210	0.0718563	0.0718563	317	278	314	411	150	0.155689	0.503297	0.336264
0.463736	211	0.0658683	0.0658683	325	284	315	416	151	0.149701	0.501099	0.331868
0.459341	212	0.0598802	0.0598802	326	291	316	417	152	0.143713	0.496703	0.327473
0.448352	214	0.0538922	0.0538922	327	306	317	430	153	0.137725	0.494505	0.318681
0.441758	215	0.0479042	0.0479042	357	320	319	435	154	0.131737	0.492308	0.312088
0.432967	216	0.0419162	0.0419162	369	322	320	437	155	0.125749	0.481319	0.30989
0.430769	217	0.0359281	0.0359281	374	350	322	440	156	0.11976	0.479121	0.305495
0.424176	218	0.0299401	0.0299401	377	364	323	444	157	0.113772	0.47033	0.294505
0.415385	219	0.0239521	0.0239521	380	388	326	449	159	0.107784	0.468132	0.287912
0.413187	220	0.0179641	0.0179641	392	400	327	453	160	0.101796	0.465934	0.285714
0.410989	221	0.011976	-3.33067e-15	397	410	328	500	165	0.0958084	0.461538	0.281319
0.406593	222	0.00598802		406	429	329		166	0.0898204	0.459341	0.272527
0.402198	223	-3.33067e-15		419	584	330		168	0.0838323	0.454945	0.263736
0.397802	224			429		331		171	0.0718563	0.450549	0.259341
0.395604	225			436		333		172	0.0658683	0.446154	0.248352
0.391209	226			444		334		173	0.0598802	0.443956	0.237363
0.386813	228			463		335		174	0.0538922	0.441758	0.235165
0.384615	230			493		336		175	0.0479042	0.43956	0.230769
0.382418	231			507		337		176	0.0419162	0.437363	0.228571
0.38022	232			514		338		177	0.0359281	0.435165	0.226374
0.375824	233			518		339		178	0.0239521	0.428571	0.224176
0.373626	234			596		340		179	0.0179641	0.426374	0.210989
0.369231	235			610		341		181	0.011976	0.424176	0.202198
0.367033	236			681		342		182	0.00598802	0.421978	0.195604
0.36044	237			839		343		183	-3.33067e-15	0.415385	0.193407
0.353846	238					344		185		0.410989	0.191209
0.349451	240					345		190		0.408791	0.189011
0.342857	241					346		192		0.406593	0.184615
0.340659	242					347		193		0.402198	0.182418
0.336264	243					350		195		0.397802	0.18022
0.334066	244					351		196		0.395604	0.175824
0.331868	245					352		200		0.393407	0.173626
0.327473	246					353		202		0.391209	0.169231
0.325275	247					354		203		0.389011	0.167033
0.316484	248					355		204		0.386813	0.164835
0.314286	250					356		205		0.382418	0.16044
0.312088	251					362		208		0.38022	0.153846
0.305495	252					363		210		0.378022	0.151648
0.301099	253					364		211		0.375824	0.149451
0.296703	254					365		214		0.373626	0.147253
0.292308	255					366		216		0.371429	0.145055
0.29011	256					368		217		0.369231	0.140659
0.287912	257					370		220		0.364835	0.136264
0.283516	258					371		221		0.356044	0.134066
0.281319	260					372		222		0.351648	0.131868
0.276923	261					374		225		0.347253	0.12967
0.274725	262					376		226		0.345055	0.125275
0.272527	263					377		227		0.340659	0.123077
0.27033	265					378		228		0.338462	0.118681
0.265934	266					380		229		0.336264	0.114286
0.263736	267					381		230		0.331868	0.107692
0.261538	268					382		231		0.327473	0.105495
0.254945	273					383		232		0.320879	0.103297
0.250549	275					384		235		0.318681	0.101099
0.248352	278					385		237		0.314286	0.0989011
0.246154	279					386		241		0.30989	0.0967033
0.243956	282					387		242		0.307692	0.0945055
0.23956	283					388		243		0.305495	0.0901099
0.237363	285					390		244		0.303297	0.0879121
0.235165	286					391		245		0.301099	0.0835165
0.228571	288					396		247		0.298901	0.0813187
0.224176	289					397		248		0.296703	0.0769231
0.221978	291					400		250		0.294505	0.0725275
0.217582	292					403		251		0.29011	0.0681319
0.215385	293					404		253		0.287912	0.0659341
0.213187	294					405		254		0.285714	0.0615385
0.210989	296					406		256		0.281319	0.0593407
0.208791	300					408		257		0.279121	0.0571429
0.204396	301					409		259		0.276923	0.0527473
0.202198	302					412		261		0.274725	0.0505495
0.2	304					416		262		0.27033	0.0483516
0.197802	305					418		263		0.268132	0.043956
0.195604	306					431		267		0.261538	0.0417582
0.193407	308					432		268		0.259341	0.0395604
0.191209	310					453		270		0.257143	0.0373626
0.186813	311					458		275		0.252747	0.0351648
0.182418	314					473		277		0.250549	0.032967
0.18022	316					474		278		0.248352	0.0307692
0.178022	318					487		280		0.246154	0.0285714
0.175824	319					493		281		0.243956	0.0263736
0.173626	320					500		283		0.241758	2.88658e-15
0.171429	321							284		0.237363
0.169231	322							287		0.235165
0.167033	324							288		0.232967
0.164835	325							289		0.230769
0.162637	331							290		0.228571
0.158242	332							298		0.226374
0.153846	335							300		0.224176
0.151648	336							301		0.221978
0.149451	341							302		0.217582
0.145055	342							303		0.213187
0.142857	343							305		0.210989
0.140659	344							311		0.208791
0.136264	346							312		0.206593
0.134066	357							314		0.204396
0.131868	358							319		0.202198
0.127473	360							320		0.2
0.125275	364							325		0.195604
0.123077	368							326		0.193407
0.118681	369							331		0.191209
0.116484	371							333		0.189011
0.114286	372							335		0.186813
0.112088	377							337		0.184615
0.10989	378							351		0.182418
0.107692	379							359		0.18022
0.105495	380							360		0.178022
0.103297	390							365		0.175824
0.101099	393							368		0.173626
0.0989011	394							369		0.171429
0.0945055	398							370		0.169231
0.0901099	400							373		0.167033
0.0879121	406							377		0.164835
0.0857143	410							378		0.16044
0.0835165	420							379		0.158242
0.0813187	423							384		0.156044
0.0791209	424							396		0.153846
0.0769231	425							402		0.151648
0.0747253	435							404		0.147253
0.0725275	439							406		0.145055
0.0703297	441							407		0.142857
0.0681319	444							408		0.140659
0.0659341	447							410		0.138462
0.0637363	454							419		0.136264
0.0615385	457							420		0.134066
0.0571429	464							426		0.131868
0.0549451	465							430		0.12967
0.0527473	500							431		0.127473
0.0505495	501							434		0.125275
0.0483516	502							436		0.123077
0.0461538	510							453		0.118681
0.043956	529							454		0.116484
0.0417582	540							455		0.114286
0.0395604	563							456		0.112088
0.0373626	585							458		0.10989
0.0351648	593							465		0.107692
0.032967	596							468		0.103297
0.0307692	616							480		0.101099
0.0285714	669							486		0.0989011
0.0263736	678							491		0.0967033
0.0241758	684							494		0.0945055
0.021978	735							497		0.0923077
0.0197802	742							498		0.0901099
0.0175824	755							507		0.0879121
0.0153846	756							523		0.0857143
0.0131868	802							524		0.0835165
0.010989	855							531		0.0813187
0.00879121	897							534		0.0791209
0.00659341	944							535		0.0769231
0.0043956	2848							536		0.0747253
0.0021978	2995							541		0.0725275
2.88658e-15	4807							558		0.0703297
								564		0.0681319
								570		0.0659341
								581		0.0637363
								591		0.0615385
								594		0.0593407
								602		0.0571429
								625		0.0549451
								644		0.0527473
								656		0.0505495
								660		0.0483516
								667		0.0461538
								670		0.043956
								695		0.0417582
								696		0.0373626
								697		0.0351648
								703		0.032967
								705		0.0307692
								763		0.0285714
								777		0.0263736
								823		0.0241758
								883		0.021978
								936		0.0197802
								1041		0.0175824
								1045		0.0153846
								1082		0.0131868
								1115		0.010989
								1246		0.00879121
								1360		0.00659341
								1562		0.0043956
								3189		0.0021978
								3218		2.88658e-15

## Sheet: chemeng
B_y_male	B_x_male	C_y_female	A_y_female	B_x_female	C_x_female	A_x_male	A_x_female	C_x_male	B_y_female	C_y_male	A_y_male
0.998224	19	0.989796	0.989796	36	1	62	129	4	0.989796	0.998224	0.998224
0.996448	22	0.979592	0.979592	43	6	78	146	5	0.979592	0.994671	0.996448
0.994671	25	0.969388	0.969388	47	8	81	152	6	0.969388	0.992895	0.994671
0.991119	28	0.959184	0.959184	57	10	86	160	8	0.959184	0.98579	0.992895
0.987567	33	0.938776	0.94898	68	11	116	166	9	0.94898	0.984014	0.991119
0.984014	35	0.928571	0.938776	81	12	120	178	10	0.928571	0.976909	0.989343
0.978686	37	0.918367	0.918367	82	17	121	182	11	0.918367	0.975133	0.987567
0.976909	41	0.897959	0.908163	86	18	127	189	12	0.897959	0.969805	0.98579
0.975133	47	0.877551	0.897959	91	21	129	191	14	0.887755	0.968028	0.984014
0.971581	48	0.857143	0.887755	94	23	131	194	15	0.867347	0.9627	0.982238
0.969805	49	0.846939	0.877551	96	24	133	196	16	0.846939	0.955595	0.978686
0.968028	50	0.836735	0.857143	98	26	134	200	17	0.836735	0.952043	0.975133
0.966252	51	0.826531	0.846939	101	27	137	202	18	0.826531	0.941385	0.973357
0.960924	52	0.816327	0.836735	102	28	141	205	19	0.816327	0.936057	0.971581
0.959147	53	0.785714	0.826531	103	29	142	207	20	0.806122	0.932504	0.968028
0.952043	54	0.765306	0.806122	107	30	146	210	21	0.77551	0.921847	0.966252
0.950266	55	0.755102	0.795918	108	31	147	211	22	0.765306	0.918295	0.964476
0.944938	56	0.734694	0.785714	109	35	148	212	23	0.755102	0.914742	0.9627
0.939609	57	0.72449	0.755102	110	38	149	213	24	0.744898	0.909414	0.960924
0.934281	58	0.693878	0.744898	111	39	150	220	25	0.72449	0.907638	0.959147
0.930728	59	0.683673	0.734694	115	41	153	221	26	0.714286	0.904085	0.955595
0.9254	61	0.673469	0.72449	117	42	154	223	27	0.693878	0.900533	0.952043
0.923623	62	0.653061	0.714286	119	43	156	226	28	0.683673	0.898757	0.950266
0.918295	63	0.642857	0.704082	123	44	157	229	29	0.663265	0.889876	0.944938
0.914742	64	0.632653	0.693878	124	45	158	233	30	0.632653	0.879218	0.943162
0.91119	65	0.622449	0.683673	125	48	159	235	31	0.622449	0.87389	0.941385
0.905861	66	0.612245	0.673469	126	50	160	236	32	0.612245	0.870337	0.937833
0.89698	67	0.602041	0.663265	128	52	161	237	33	0.581633	0.863233	0.934281
0.886323	68	0.591837	0.653061	131	53	162	238	34	0.571429	0.854352	0.928952
0.882771	69	0.581633	0.642857	134	55	163	239	36	0.561224	0.852575	0.923623
0.875666	70	0.571429	0.622449	135	60	164	241	37	0.55102	0.847247	0.920071
0.865009	71	0.561224	0.612245	136	61	166	242	38	0.540816	0.840142	0.918295
0.85968	72	0.55102	0.602041	139	62	167	243	39	0.520408	0.834813	0.914742
0.856128	73	0.530612	0.591837	145	63	168	249	40	0.510204	0.829485	0.905861
0.845471	74	0.520408	0.581633	149	68	169	251	41	0.5	0.824156	0.902309
0.838366	75	0.5	0.561224	151	70	170	254	42	0.489796	0.817052	0.888099
0.834813	76	0.489796	0.55102	152	71	171	256	43	0.459184	0.809947	0.880995
0.829485	77	0.479592	0.540816	159	72	172	257	44	0.44898	0.804618	0.875666
0.825933	78	0.459184	0.530612	162	73	173	258	45	0.438776	0.79929	0.868561
0.82238	79	0.44898	0.5	163	76	174	259	47	0.428571	0.793961	0.85968
0.808171	80	0.438776	0.489796	164	77	175	260	48	0.418367	0.786856	0.856128
0.793961	81	0.428571	0.479592	165	78	176	264	49	0.397959	0.776199	0.847247
0.786856	82	0.418367	0.469388	166	79	177	268	50	0.387755	0.765542	0.845471
0.776199	83	0.408163	0.459184	167	88	178	272	52	0.377551	0.756661	0.829485
0.77087	84	0.397959	0.44898	168	89	179	277	53	0.367347	0.751332	0.827709
0.758437	85	0.387755	0.428571	172	93	180	278	54	0.357143	0.74778	0.820604
0.749556	86	0.367347	0.418367	176	94	181	280	55	0.346939	0.740675	0.817052
0.742451	87	0.346939	0.387755	177	99	182	281	56	0.336735	0.73357	0.806394
0.73357	88	0.336735	0.377551	184	103	183	282	57	0.326531	0.728242	0.802842
0.722913	89	0.326531	0.367347	189	104	184	285	58	0.316327	0.721137	0.793961
0.717584	90	0.316327	0.346939	190	105	185	286	59	0.306122	0.717584	0.78508
0.714032	91	0.306122	0.336735	192	112	186	291	60	0.295918	0.706927	0.783304
0.703375	92	0.27551	0.326531	193	115	187	292	61	0.285714	0.699822	0.776199
0.689165	93	0.265306	0.306122	195	116	189	294	62	0.27551	0.694494	0.77087
0.685613	94	0.255102	0.295918	196	119	190	297	63	0.265306	0.687389	0.769094
0.673179	95	0.244898	0.27551	197	122	191	298	64	0.255102	0.683837	0.763766
0.655417	96	0.234694	0.265306	199	126	192	304	65	0.22449	0.667851	0.756661
0.646536	97	0.22449	0.255102	220	128	193	306	66	0.204082	0.664298	0.751332
0.639432	98	0.214286	0.244898	221	137	194	310	67	0.183673	0.65897	0.746004
0.637655	99	0.204082	0.234694	222	147	195	313	68	0.173469	0.653641	0.740675
0.628774	100	0.183673	0.214286	235	151	196	314	69	0.163265	0.651865	0.728242
0.62167	101	0.173469	0.204082	239	155	197	321	70	0.142857	0.646536	0.719361
0.618117	102	0.163265	0.193878	253	156	198	323	71	0.132653	0.637655	0.714032
0.611012	103	0.153061	0.183673	260	159	199	324	72	0.122449	0.634103	0.708703
0.605684	104	0.142857	0.173469	275	180	200	331	73	0.112245	0.630551	0.705151
0.589698	105	0.132653	0.163265	292	181	201	336	74	0.102041	0.623446	0.699822
0.575488	106	0.122449	0.153061	294	183	202	342	75	0.0918367	0.618117	0.692718
0.573712	107	0.112245	0.142857	296	187	203	344	76	0.0816327	0.60746	0.685613
0.564831	108	0.102041	0.132653	300	189	204	349	77	0.0714286	0.602131	0.680284
0.561279	109	0.0918367	0.122449	307	192	205	360	78	0.0612245	0.591474	0.673179
0.55595	110	0.0816327	0.112245	350	193	206	361	79	0.0510204	0.589698	0.664298
0.550622	111	0.0714286	0.102041	380	197	207	366	80	0.0408163	0.586146	0.655417
0.539964	112	0.0612245	0.0918367	404	201	208	370	81	0.0306122	0.580817	0.646536
0.525755	113	0.0510204	0.0816327	412	209	209	374	82	0.0204082	0.575488	0.635879
0.515098	114	0.0408163	0.0714286	486	238	210	376	83	0.0102041	0.564831	0.628774
0.509769	115	0.0306122	0.0612245	801	240	211	385	84	-8.88178e-16	0.552398	0.62167
0.502664	116	0.0204082	0.0408163		262	212	393	85		0.547069	0.616341
0.492007	117	0.0102041	0.0306122		371	213	395	86		0.543517	0.603908
0.48135	118	-8.88178e-16	0.0204082		691	214	420	88		0.536412	0.596803
0.479574	119		0.0102041			215	432	89		0.53286	0.591474
0.470693	120		-8.88178e-16			216	447	90		0.525755	0.580817
0.468917	121					217		91		0.522202	0.566607
0.460036	122					219		92		0.513321	0.559503
0.451155	123					220		93		0.506217	0.548845
0.449378	124					221		94		0.502664	0.539964
0.438721	125					222		95		0.492007	0.534636
0.428064	126					223		96		0.490231	0.527531
0.412078	127					224		97		0.484902	0.523979
0.408526	128					225		98		0.477798	0.516874
0.399645	129					226		99		0.474245	0.513321
0.397869	130					227		100		0.46714	0.502664
0.385435	131					228		101		0.454707	0.492007
0.373002	132					229		102		0.451155	0.490231
0.362345	133					230		103		0.447602	0.48135
0.348135	134					231		104		0.440497	0.474245
0.342806	135					232		106		0.431616	0.46714
0.339254	137					233		108		0.42984	0.456483
0.330373	138					234		109		0.426288	0.442274
0.31794	139					235		110		0.419183	0.433393
0.312611	140					236		111		0.415631	0.428064
0.309059	141					237		112		0.413854	0.424512
0.298401	143					238		113		0.40675	0.420959
0.28952	145					239		114		0.404973	0.417407
0.287744	146					241		115		0.401421	0.410302
0.284192	147					242		116		0.396092	0.404973
0.278863	148					243		117		0.394316	0.401421
0.277087	149					244		118		0.39254	0.394316
0.26643	150					245		119		0.385435	0.381883
0.262877	151					246		120		0.381883	0.374778
0.261101	152					247		121		0.380107	0.367673
0.25222	153					248		122		0.376554	0.365897
0.245115	154					249		123		0.369449	0.360568
0.241563	156					250		125		0.365897	0.348135
0.236234	157					251		127		0.364121	0.339254
0.22913	158					252		128		0.357016	0.325044
0.223801	160					253		129		0.353464	0.31794
0.222025	161					254		133		0.348135	0.316163
0.218472	162					255		134		0.346359	0.312611
0.21492	163					256		136		0.344583	0.309059
0.213144	164					257		137		0.342806	0.301954
0.20071	165					258		138		0.34103	0.291297
0.195382	166					259		139		0.337478	0.287744
0.191829	167					260		140		0.335702	0.285968
0.190053	168					261		141		0.332149	0.277087
0.184725	169					262		142		0.330373	0.275311
0.181172	170					263		143		0.328597	0.271758
0.174067	171					264		144		0.325044	0.268206
0.172291	173					265		145		0.321492	0.261101
0.168739	174					266		146		0.319716	0.255773
0.166963	175					267		147		0.31794	0.250444
0.161634	177					268		148		0.316163	0.248668
0.158082	178					269		150		0.312611	0.245115
0.154529	180					270		151		0.305506	0.243339
0.149201	181					272		152		0.30373	0.238011
0.147425	182					273		154		0.300178	0.236234
0.143872	183					274		156		0.294849	0.230906
0.14032	184					275		157		0.291297	0.222025
0.134991	185					276		159		0.28952	0.218472
0.133215	187					277		160		0.287744	0.21492
0.131439	189					278		161		0.280639	0.211368
0.12611	190					279		162		0.278863	0.209591
0.122558	191					280		163		0.275311	0.207815
0.120782	195					282		164		0.268206	0.206039
0.119005	196					283		165		0.26643	0.202487
0.115453	197					284		166		0.261101	0.20071
0.111901	198					285		168		0.259325	0.198934
0.110124	199					286		171		0.257549	0.197158
0.108348	200					287		172		0.255773	0.191829
0.106572	201					288		173		0.253996	0.190053
0.104796	202					289		174		0.250444	0.184725
0.10302	203					290		175		0.245115	0.179396
0.0994671	204					291		177		0.243339	0.174067
0.0976909	207					293		178		0.241563	0.168739
0.0941385	208					294		179		0.239787	0.16341
0.0923623	209					295		180		0.238011	0.152753
0.0905861	210					296		181		0.236234	0.149201
0.0888099	211					297		182		0.234458	0.147425
0.0852575	217					298		183		0.232682	0.142096
0.0817052	219					299		184		0.230906	0.138544
0.0781528	220					301		186		0.225577	0.136767
0.0763766	222					303		187		0.220249	0.133215
0.0746004	223					304		188		0.216696	0.131439
0.0728242	224					305		189		0.21492	0.127886
0.0692718	226					307		190		0.213144	0.122558
0.0674956	230					309		193		0.211368	0.120782
0.0657194	231					311		194		0.206039	0.117229
0.0639432	232					312		195		0.204263	0.113677
0.0603908	235					313		196		0.202487	0.111901
0.0586146	236					314		197		0.198934	0.104796
0.0568384	237					315		198		0.195382	0.101243
0.0550622	241					316		200		0.193606	0.0994671
0.053286	250					319		202		0.191829	0.0959147
0.0515098	253					321		204		0.190053	0.0941385
0.0497336	258					322		205		0.188277	0.0905861
0.0461812	259					324		206		0.184725	0.0852575
0.0426288	261					325		208		0.181172	0.0834813
0.0408526	265					327		209		0.179396	0.0781528
0.0390764	266					328		211		0.17762	0.0763766
0.0373002	271					329		212		0.175844	0.0728242
0.035524	273					330		214		0.172291	0.0692718
0.0337478	279					331		217		0.168739	0.0639432
0.0319716	289					332		218		0.166963	0.0586146
0.0301954	308					335		219		0.165187	0.053286
0.0284192	314					337		220		0.158082	0.0515098
0.026643	315					338		221		0.156306	0.0479574
0.0248668	318					340		222		0.152753	0.0461812
0.0230906	323					345		227		0.149201	0.0426288
0.0213144	329					347		229		0.145648	0.0390764
0.0195382	330					350		232		0.142096	0.0373002
0.017762	335					352		236		0.138544	0.035524
0.0159858	343					355		238		0.136767	0.0319716
0.0142096	354					358		239		0.134991	0.0301954
0.0124334	361					370		240		0.129663	0.0284192
0.0106572	378					371		243		0.127886	0.026643
0.00888099	422					386		249		0.12611	0.0248668
0.0071048	472					387		251		0.124334	0.0230906
0.0053286	490					389		252		0.122558	0.0213144
0.0035524	500					391		256		0.119005	0.0195382
0.0017762	520					397		257		0.111901	0.017762
7.54952e-15	605					400		258		0.108348	0.0159858
						401		259		0.106572	0.0124334
						414		261		0.104796	0.0106572
						423		263		0.10302	0.00888099
						427		267		0.101243	0.0071048
						433		268		0.0994671	0.0053286
						463		269		0.0976909	0.0035524
						472		270		0.0959147	0.0017762
						500		271		0.0905861	7.54952e-15
								279		0.0888099
								284		0.0870337
								285		0.0852575
								286		0.0834813
								287		0.0817052
								289		0.079929
								294		0.0781528
								296		0.0763766
								301		0.0746004
								310		0.0728242
								315		0.071048
								316		0.0692718
								319		0.0674956
								321		0.0657194
								322		0.0639432
								327		0.0603908
								328		0.0568384
								330		0.0550622
								332		0.053286
								349		0.0515098
								351		0.0497336
								355		0.0461812
								360		0.044405
								362		0.0426288
								369		0.0408526
								370		0.0390764
								379		0.0373002
								384		0.035524
								388		0.0337478
								395		0.0319716
								396		0.0301954
								401		0.0284192
								420		0.026643
								422		0.0248668
								427		0.0230906
								432		0.0213144
								450		0.0195382
								451		0.017762
								462		0.0159858
								476		0.0142096
								478		0.0124334
								488		0.0106572
								537		0.00888099
								561		0.0071048
								641		0.0053286
								737		0.0035524
								814		0.0017762
								836		7.54952e-15

## Sheet: chemistry
B_y_male	B_x_male	C_y_female	A_y_female	B_x_female	C_x_female	A_x_male	A_x_female	C_x_male	B_y_female	C_y_male	A_y_male
0.999012	6	0.994949	0.994949	32	4	70	115	5	0.994949	0.999012	0.999012
0.998024	27	0.984848	0.989899	50	5	91	125	6	0.989899	0.997036	0.998024
0.997036	44	0.979798	0.984848	56	7	93	144	7	0.984848	0.995059	0.996047
0.996047	45	0.974747	0.979798	64	9	99	151	8	0.974747	0.992095	0.995059
0.994071	46	0.969697	0.974747	69	10	106	153	9	0.964646	0.991107	0.994071
0.993083	47	0.964646	0.969697	70	11	111	154	10	0.959596	0.988142	0.993083
0.990119	48	0.949495	0.964646	82	13	112	159	11	0.954545	0.983202	0.991107
0.988142	49	0.939394	0.959596	83	14	113	160	12	0.949495	0.982213	0.98913
0.985178	50	0.919192	0.954545	84	15	114	165	13	0.944444	0.979249	0.988142
0.98419	53	0.90404	0.949495	87	16	115	167	14	0.929293	0.976285	0.987154
0.982213	54	0.893939	0.944444	89	17	116	169	15	0.924242	0.969368	0.98419
0.978261	55	0.883838	0.939394	90	18	117	172	16	0.919192	0.965415	0.983202
0.977273	56	0.878788	0.934343	91	19	119	173	17	0.914141	0.960474	0.982213
0.976285	57	0.873737	0.929293	93	20	121	181	18	0.909091	0.953557	0.981225
0.972332	58	0.868687	0.924242	94	22	123	182	19	0.888889	0.949605	0.978261
0.971344	59	0.848485	0.919192	95	23	125	183	20	0.883838	0.948617	0.977273
0.967391	60	0.843434	0.914141	97	24	126	187	21	0.878788	0.943676	0.974308
0.962451	61	0.838384	0.909091	100	25	129	188	22	0.863636	0.939723	0.97332
0.960474	62	0.813131	0.90404	102	27	130	189	23	0.853535	0.933794	0.972332
0.959486	63	0.80303	0.89899	103	28	132	194	24	0.848485	0.929842	0.970356
0.956522	64	0.787879	0.893939	104	29	133	195	25	0.843434	0.921937	0.968379
0.955534	65	0.782828	0.878788	106	31	135	196	26	0.838384	0.916008	0.967391
0.951581	66	0.767677	0.873737	109	33	136	197	27	0.828283	0.913043	0.965415
0.947628	67	0.742424	0.868687	110	34	137	199	28	0.823232	0.911067	0.963439
0.94664	68	0.732323	0.863636	111	35	139	200	29	0.818182	0.909091	0.959486
0.942688	69	0.712121	0.858586	114	36	142	201	30	0.813131	0.905138	0.95751
0.937747	70	0.70202	0.843434	115	38	143	202	31	0.808081	0.902174	0.956522
0.933794	71	0.681818	0.838384	117	40	144	203	32	0.80303	0.897233	0.955534
0.925889	72	0.661616	0.833333	118	41	145	204	33	0.79798	0.894269	0.950593
0.920949	73	0.656566	0.828283	119	44	146	205	34	0.787879	0.884387	0.949605
0.916008	74	0.646465	0.818182	121	45	147	209	35	0.782828	0.883399	0.947628
0.91502	75	0.641414	0.80303	122	46	148	210	36	0.772727	0.882411	0.945652
0.910079	76	0.631313	0.792929	123	48	149	212	37	0.767677	0.876482	0.942688
0.906126	77	0.621212	0.787879	124	49	150	214	38	0.757576	0.871542	0.9417
0.900198	78	0.616162	0.782828	126	52	151	216	39	0.747475	0.866601	0.938735
0.894269	79	0.606061	0.767677	127	53	152	217	40	0.732323	0.864625	0.934783
0.890316	80	0.60101	0.757576	129	55	153	219	41	0.722222	0.860672	0.931818
0.882411	81	0.59596	0.752525	130	56	154	221	42	0.717172	0.858696	0.927866
0.87253	82	0.585859	0.742424	131	57	155	222	43	0.712121	0.853755	0.926877
0.866601	83	0.575758	0.737374	132	58	157	223	44	0.70202	0.850791	0.923913
0.857708	84	0.570707	0.722222	133	60	158	224	45	0.691919	0.843874	0.921937
0.856719	85	0.555556	0.717172	134	61	159	225	46	0.686869	0.839921	0.91996
0.846838	86	0.550505	0.712121	137	63	160	226	47	0.666667	0.83498	0.917984
0.839921	87	0.535354	0.707071	139	64	161	227	48	0.661616	0.831028	0.91502
0.832016	88	0.530303	0.69697	140	68	162	228	49	0.656566	0.826087	0.912055
0.825099	89	0.520202	0.681818	141	69	163	230	50	0.651515	0.823123	0.910079
0.818182	90	0.510101	0.671717	142	70	165	231	51	0.641414	0.816206	0.908103
0.811265	91	0.489899	0.666667	143	72	166	234	52	0.626263	0.814229	0.902174
0.806324	92	0.479798	0.656566	144	76	167	235	53	0.616162	0.809289	0.899209
0.800395	93	0.474747	0.646465	145	77	168	236	54	0.611111	0.807312	0.896245
0.796443	94	0.469697	0.636364	146	78	169	238	55	0.606061	0.80336	0.893281
0.784585	95	0.464646	0.631313	148	80	170	240	56	0.60101	0.795455	0.884387
0.780632	96	0.459596	0.626263	149	81	171	242	57	0.590909	0.790514	0.882411
0.774704	97	0.444444	0.621212	150	82	172	246	58	0.585859	0.788538	0.87253
0.768775	98	0.439394	0.611111	152	84	173	247	59	0.570707	0.784585	0.870553
0.757905	99	0.429293	0.60101	154	85	174	249	60	0.565657	0.779644	0.868577
0.750988	100	0.424242	0.59596	155	86	175	251	61	0.555556	0.772727	0.863636
0.743083	101	0.419192	0.590909	156	87	176	252	62	0.545455	0.770751	0.86166
0.730237	102	0.414141	0.565657	157	88	177	253	63	0.540404	0.763834	0.856719
0.726285	103	0.409091	0.560606	158	89	178	254	64	0.530303	0.755929	0.851779
0.721344	104	0.40404	0.555556	160	94	179	256	65	0.520202	0.749012	0.844862
0.715415	105	0.39899	0.545455	163	100	180	257	66	0.515152	0.744071	0.841897
0.706522	106	0.383838	0.530303	164	102	181	258	67	0.510101	0.740119	0.838933
0.702569	107	0.368687	0.525253	165	103	182	260	68	0.494949	0.732213	0.832016
0.693676	108	0.363636	0.520202	167	105	183	261	69	0.489899	0.727273	0.828063
0.687747	109	0.353535	0.515152	168	106	184	263	70	0.484848	0.72332	0.825099
0.682806	110	0.343434	0.505051	169	107	185	265	71	0.479798	0.719368	0.821146
0.677866	111	0.328283	0.489899	172	112	186	267	73	0.474747	0.716403	0.815217
0.66996	112	0.318182	0.479798	173	113	187	268	74	0.459596	0.712451	0.809289
0.662055	113	0.308081	0.474747	174	114	188	269	75	0.444444	0.709486	0.804348
0.651186	114	0.30303	0.464646	176	115	189	270	76	0.434343	0.703557	0.801383
0.649209	115	0.29798	0.454545	177	116	190	271	77	0.419192	0.69664	0.79249
0.644269	116	0.292929	0.449495	178	117	191	272	78	0.409091	0.690711	0.787549
0.63834	117	0.282828	0.434343	180	124	192	274	79	0.39899	0.689723	0.782609
0.626482	118	0.277778	0.424242	182	128	193	275	80	0.383838	0.683794	0.773715
0.620553	119	0.272727	0.419192	183	129	194	276	81	0.378788	0.677866	0.763834
0.61166	120	0.267677	0.414141	185	130	195	278	82	0.368687	0.670949	0.761858
0.598814	121	0.262626	0.409091	186	131	196	279	83	0.358586	0.666996	0.752964
0.589921	122	0.257576	0.40404	190	132	197	281	84	0.353535	0.663043	0.749012
0.58498	123	0.252525	0.39899	191	133	198	282	85	0.338384	0.657115	0.741107
0.577075	124	0.247475	0.393939	192	135	199	284	86	0.333333	0.650198	0.735178
0.56917	125	0.242424	0.383838	193	140	200	285	87	0.328283	0.648221	0.727273
0.563241	126	0.237374	0.378788	194	146	201	286	88	0.323232	0.639328	0.721344
0.556324	127	0.232323	0.353535	196	147	202	287	89	0.318182	0.637352	0.717391
0.549407	128	0.227273	0.348485	197	148	203	290	90	0.313131	0.635375	0.710474
0.545455	129	0.222222	0.343434	199	149	204	291	91	0.30303	0.62747	0.709486
0.539526	130	0.217172	0.338384	201	150	205	292	92	0.29798	0.623518	0.701581
0.532609	131	0.207071	0.328283	202	154	206	293	93	0.292929	0.617589	0.697628
0.525692	132	0.191919	0.323232	205	157	207	294	94	0.287879	0.614625	0.688735
0.516798	133	0.181818	0.313131	206	167	208	297	95	0.282828	0.612648	0.685771
0.51087	134	0.176768	0.308081	208	168	209	298	96	0.277778	0.604743	0.68083
0.505929	135	0.171717	0.30303	212	170	210	299	97	0.267677	0.600791	0.675889
0.499012	136	0.166667	0.287879	214	187	211	302	98	0.257576	0.59585	0.66996
0.494071	137	0.161616	0.277778	215	192	212	305	99	0.252525	0.589921	0.662055
0.488142	138	0.156566	0.262626	216	193	213	310	100	0.242424	0.586957	0.658103
0.480237	139	0.151515	0.252525	225	197	214	311	101	0.237374	0.583004	0.647233
0.474308	140	0.146465	0.242424	227	198	215	312	102	0.232323	0.579051	0.635375
0.472332	141	0.141414	0.237374	229	199	216	314	103	0.222222	0.574111	0.632411
0.462451	142	0.136364	0.227273	233	200	217	315	104	0.217172	0.568182	0.623518
0.456522	143	0.131313	0.222222	235	202	218	316	105	0.212121	0.564229	0.612648
0.444664	144	0.126263	0.217172	238	208	219	319	106	0.20202	0.555336	0.604743
0.440711	145	0.121212	0.207071	239	221	220	320	107	0.19697	0.550395	0.598814
0.438735	146	0.111111	0.20202	240	223	221	321	108	0.186869	0.548419	0.59585
0.429842	147	0.106061	0.19697	245	232	222	322	109	0.176768	0.541502	0.590909
0.428854	148	0.10101	0.191919	246	259	223	324	110	0.171717	0.536561	0.587945
0.422925	149	0.0959596	0.186869	247	265	224	326	111	0.166667	0.534585	0.58004
0.420949	150	0.0909091	0.176768	256	269	225	330	112	0.161616	0.531621	0.570158
0.41502	151	0.0858586	0.166667	257	274	226	332	113	0.156566	0.527668	0.567194
0.410079	152	0.0808081	0.156566	260	277	227	333	114	0.151515	0.522727	0.557312
0.406126	153	0.0757576	0.151515	264	290	228	335	115	0.146465	0.518775	0.548419
0.396245	154	0.0707071	0.146465	266	333	229	336	116	0.141414	0.51581	0.54249
0.390316	155	0.0656566	0.141414	267	335	230	337	117	0.136364	0.509881	0.536561
0.386364	156	0.0606061	0.136364	271	354	231	338	118	0.121212	0.504941	0.531621
0.381423	157	0.0555556	0.131313	274	362	232	343	119	0.116162	0.500988	0.529644
0.379447	158	0.0505051	0.126263	276	365	233	344	120	0.111111	0.495059	0.523715
0.37253	159	0.0454545	0.121212	279	375	234	349	121	0.106061	0.493083	0.517787
0.363636	160	0.040404	0.116162	286	397	235	350	122	0.10101	0.492095	0.508893
0.359684	161	0.0353535	0.111111	287	403	236	351	123	0.0959596	0.487154	0.504941
0.358696	162	0.030303	0.106061	289	429	237	362	124	0.0909091	0.486166	0.5
0.354743	163	0.0252525	0.10101	290	453	238	364	125	0.0858586	0.482213	0.491107
0.346838	164	0.0151515	0.0959596	294	463	239	368	126	0.0808081	0.480237	0.487154
0.342885	165	0.010101	0.0858586	299	467	240	376	128	0.0707071	0.476285	0.481225
0.338933	166	0.00505051	0.0808081	302	697	241	377	129	0.0656566	0.474308	0.474308
0.33498	167	-2.22045e-15	0.0757576	307	784	242	378	130	0.0606061	0.471344	0.466403
0.33004	168		0.0707071	311		243	382	131	0.0555556	0.467391	0.459486
0.321146	169		0.0656566	315		244	384	132	0.0505051	0.462451	0.447628
0.318182	170		0.0606061	327		245	389	133	0.0454545	0.460474	0.442688
0.313241	171		0.0555556	360		246	400	134	0.040404	0.459486	0.436759
0.310277	172		0.0505051	364		247	403	135	0.0353535	0.453557	0.432806
0.3083	173		0.0454545	371		248	406	136	0.030303	0.451581	0.428854
0.305336	174		0.040404	380		249	409	137	0.0252525	0.445652	0.423913
0.302372	175		0.0353535	383		250	413	138	0.020202	0.444664	0.418972
0.300395	176		0.030303	500		251	419	139	0.0151515	0.440711	0.409091
0.298419	177		0.0252525	540		252	420	140	0.010101	0.438735	0.403162
0.293478	178		0.020202	599		253	428	141	0.00505051	0.437747	0.400198
0.291502	179		0.0151515	2040		254	430	142	-2.22045e-15	0.435771	0.397233
0.288538	180		0.010101			255	442	143		0.431818	0.389328
0.284585	181		0.00505051			256	456	144		0.425889	0.378458
0.27668	182		-2.22045e-15			257	471	145		0.421937	0.375494
0.274704	183					258		146		0.41996	0.37253
0.270751	184					259		147		0.418972	0.366601
0.267787	185					260		149		0.416008	0.358696
0.263834	186					261		150		0.412055	0.352767
0.258893	187					262		151		0.406126	0.348814
0.252964	188					263		152		0.402174	0.337945
0.25	189					264		153		0.398221	0.329051
0.247036	191					265		154		0.396245	0.326087
0.244071	192					266		155		0.392292	0.321146
0.241107	193					267		157		0.389328	0.316206
0.240119	194					268		158		0.386364	0.314229
0.237154	195					269		159		0.383399	0.312253
0.231225	196					270		160		0.380435	0.304348
0.228261	197					271		161		0.379447	0.300395
0.226285	199					272		162		0.378458	0.296443
0.22332	200					273		163		0.37747	0.293478
0.220356	201					274		165		0.376482	0.288538
0.217391	202					275		166		0.373518	0.286561
0.211462	203					276		167		0.371542	0.282609
0.204545	204					277		168		0.369565	0.279644
0.203557	205					278		169		0.367589	0.273715
0.199605	206					279		170		0.366601	0.269763
0.198617	207					280		171		0.362648	0.264822
0.194664	208					281		172		0.357708	0.261858
0.193676	209					282		173		0.355731	0.256917
0.1917	210					283		174		0.354743	0.253953
0.188735	211					284		175		0.349802	0.249012
0.184783	212					285		176		0.34585	0.242095
0.183794	213					286		178		0.342885	0.237154
0.181818	214					287		179		0.340909	0.235178
0.178854	215					288		180		0.337945	0.232213
0.177866	216					289		181		0.33498	0.229249
0.174901	217					290		182		0.332016	0.227273
0.173913	218					291		183		0.33004	0.221344
0.172925	219					292		184		0.329051	0.219368
0.170949	220					293		185		0.326087	0.213439
0.168972	221					294		186		0.325099	0.209486
0.167984	223					295		187		0.324111	0.204545
0.16502	225					296		188		0.320158	0.202569
0.160079	226					297		189		0.317194	0.201581
0.158103	228					298		190		0.313241	0.195652
0.153162	229					299		191		0.309289	0.189723
0.151186	230					300		192		0.307312	0.184783
0.149209	232					301		193		0.306324	0.179842
0.147233	233					302		194		0.30336	0.174901
0.146245	234					303		195		0.300395	0.171937
0.142292	236					304		196		0.298419	0.170949
0.137352	238					305		197		0.294466	0.166996
0.134387	239					306		198		0.293478	0.164032
0.132411	240					307		199		0.291502	0.161067
0.130435	241					308		200		0.289526	0.157115
0.128458	242					309		201		0.287549	0.15415
0.12747	243					310		204		0.286561	0.151186
0.124506	244					311		206		0.282609	0.148221
0.121542	245					312		207		0.281621	0.147233
0.120553	247					313		208		0.277668	0.145257
0.114625	248					314		211		0.27668	0.143281
0.112648	249					315		212		0.275692	0.139328
0.109684	250					316		213		0.271739	0.134387
0.106719	251					317		214		0.269763	0.132411
0.105731	252					318		215		0.262846	0.129447
0.102767	253					319		217		0.258893	0.125494
0.101779	255					320		219		0.256917	0.123518
0.100791	256					321		220		0.254941	0.121542
0.0988142	257					322		221		0.252964	0.120553
0.0978261	258					323		222		0.250988	0.115613
0.0938735	260					324		223		0.249012	0.114625
0.0928854	265					325		224		0.248024	0.112648
0.0918972	266					326		225		0.247036	0.11166
0.0899209	268					328		228		0.244071	0.109684
0.0859684	271					329		229		0.242095	0.104743
0.0849802	274					330		231		0.241107	0.101779
0.083004	276					331		233		0.23913	0.0998024
0.0820158	277					332		234		0.237154	0.0968379
0.0810277	278					337		235		0.236166	0.0948617
0.0800395	279					338		236		0.23419	0.0928854
0.0790514	280					340		237		0.230237	0.0918972
0.0780632	282					341		238		0.228261	0.0889328
0.076087	285					342		239		0.225296	0.0879447
0.0731225	286					343		240		0.221344	0.0859684
0.0711462	288					344		241		0.217391	0.0839921
0.0671937	289					345		242		0.215415	0.0810277
0.0662055	292					347		244		0.213439	0.0800395
0.0652174	295					348		245		0.210474	0.0721344
0.0632411	297					349		246		0.209486	0.0711462
0.062253	300					350		247		0.208498	0.06917
0.0602767	302					354		249		0.20751	0.0681818
0.0592885	305					357		250		0.202569	0.0671937
0.0583004	308					358		251		0.201581	0.0642292
0.0573123	310					359		252		0.198617	0.0632411
0.0563241	311					361		253		0.19664	0.0612648
0.055336	313					362		254		0.195652	0.0592885
0.0533597	315					363		255		0.194664	0.0583004
0.0523715	317					364		256		0.192688	0.0573123
0.0513834	318					365		257		0.1917	0.055336
0.0503953	325					367		258		0.190711	0.0543478
0.0494071	326					372		259		0.189723	0.0523715
0.048419	327					373		261		0.186759	0.0503953
0.0474308	328					375		262		0.185771	0.0494071
0.0464427	332					376		263		0.184783	0.0474308
0.0454545	334					377		264		0.182806	0.0454545
0.0444664	336					379		265		0.18083	0.0434783
0.0434783	337					380		266		0.179842	0.0424901
0.0424901	339					381		267		0.178854	0.041502
0.0405138	340					383		270		0.177866	0.0405138
0.0395257	346					385		271		0.175889	0.0395257
0.0385375	353					387		272		0.173913	0.0385375
0.0375494	366					388		273		0.171937	0.0355731
0.0365613	372					390		275		0.16996	0.034585
0.0355731	375					392		276		0.167984	0.0335968
0.034585	384					393		277		0.166008	0.0326087
0.0335968	388					394		278		0.16502	0.0286561
0.0326087	395					395		279		0.164032	0.027668
0.0316206	407					398		281		0.163043	0.0266798
0.0306324	414					401		282		0.161067	0.0256917
0.0296443	415					404		283		0.160079	0.0237154
0.0286561	425					406		285		0.157115	0.0227273
0.027668	434					407		286		0.156126	0.0217391
0.0266798	436					408		287		0.15415	0.020751
0.0256917	438					413		288		0.153162	0.0197628
0.0247036	445					419		289		0.151186	0.0187747
0.0237154	456					423		290		0.150198	0.0177866
0.0227273	471					425		293		0.149209	0.0167984
0.020751	475					429		296		0.148221	0.0158103
0.0197628	495					432		297		0.146245	0.0148221
0.0187747	496					437		298		0.145257	0.013834
0.0177866	497					438		299		0.141304	0.0128458
0.0167984	520					440		300		0.140316	0.0118577
0.0158103	529					442		303		0.139328	0.0108696
0.0148221	548					443		305		0.13834	0.00988142
0.013834	604					448		308		0.135375	0.00889328
0.0128458	643					452		313		0.133399	0.00790514
0.0118577	670					456		314		0.132411	0.006917
0.0108696	678					458		316		0.131423	0.00592885
0.00988142	717					466		319		0.130435	0.00494071
0.00889328	740					469		320		0.128458	0.00395257
0.00790514	743					471		321		0.12747	0.00296443
0.006917	988					475		327		0.126482	0.00197628
0.00592885	1048					500		328		0.124506	5.32907e-15
0.00494071	1168							329		0.123518
0.00395257	1543							330		0.121542
0.00296443	1577							334		0.120553
0.00197628	2083							337		0.118577
0.000988142	2747							339		0.117589
5.32907e-15	3435							340		0.116601
								343		0.115613
								344		0.113636
								346		0.112648
								349		0.110672
								351		0.109684
								354		0.108696
								364		0.107708
								368		0.106719
								369		0.105731
								370		0.104743
								372		0.103755
								373		0.102767
								375		0.100791
								376		0.0998024
								377		0.0988142
								378		0.0978261
								379		0.0968379
								380		0.0958498
								384		0.0948617
								387		0.0938735
								389		0.0928854
								390		0.0918972
								391		0.0909091
								395		0.0899209
								398		0.0879447
								401		0.0869565
								402		0.0859684
								403		0.0849802
								404		0.0839921
								405		0.083004
								408		0.0820158
								410		0.0800395
								412		0.0790514
								413		0.0780632
								414		0.0770751
								417		0.076087
								420		0.0750988
								422		0.0741107
								424		0.0731225
								429		0.0721344
								434		0.0711462
								446		0.0701581
								450		0.06917
								451		0.0681818
								461		0.0671937
								463		0.0662055
								464		0.0652174
								472		0.0642292
								473		0.0612648
								474		0.0602767
								477		0.0592885
								479		0.0583004
								491		0.0573123
								493		0.0563241
								497		0.055336
								500		0.0543478
								505		0.0533597
								508		0.0523715
								512		0.0513834
								521		0.0503953
								523		0.0494071
								537		0.048419
								538		0.0464427
								547		0.0454545
								552		0.0444664
								566		0.0434783
								567		0.0424901
								570		0.041502
								571		0.0405138
								573		0.0395257
								574		0.0385375
								586		0.0365613
								589		0.0355731
								591		0.034585
								597		0.0335968
								617		0.0326087
								624		0.0316206
								626		0.0306324
								635		0.0296443
								640		0.0286561
								642		0.027668
								650		0.0266798
								699		0.0256917
								700		0.0247036
								701		0.0237154
								711		0.0227273
								725		0.0217391
								748		0.020751
								753		0.0197628
								773		0.0187747
								777		0.0177866
								782		0.0167984
								792		0.0158103
								803		0.0148221
								807		0.013834
								814		0.0128458
								816		0.0118577
								833		0.0108696
								859		0.00988142
								873		0.00889328
								875		0.00790514
								877		0.006917
								927		0.00592885
								976		0.00494071
								1041		0.00395257
								1045		0.00296443
								1088		0.00197628
								2498		0.000988142
								2884		5.32907e-15
