# Supplementary material for: Differences in Collaboration Patterns across Discipline, Career Stage, and Gender
Source: PLoS Biol. 2016 Nov 4;14(11):e1002573. doi: 10.1371/journal.pbio.1002573 (PMC5096717; doi:10.1371/journal.pbio.1002573)
Supplement: S10 Data — (XLSX) [file pbio.1002573.s027.xlsx]

## Sheet: ecology
conf_lower_female	year_male	avg_female	conf_lower_male	year_female	avg_male	conf_upper_female	conf_upper_male
0	1958	0.166667	0.333333	1969	0.722222	0.333333	1
0	1959	0.166667	0.333333	1971	0.680556	0.375	1.04167
0.0238095	1960	0.333333	0.333333	1972	0.625	0.755952	1.09722
0.0238095	1961	0.416667	0.047619	1974	0.60119	1.08929	1.43056
0.107143	1962	0.583333	0.184874	1975	0.7507	1.29762	1.48693
0.369048	1963	0.988095	0.366692	1976	0.917367	1.72619	1.59804
0.524603	1964	1.30476	0.512621	1977	1.01645	2.10397	1.66256
0.478307	1965	1.23069	0.639734	1978	1.15573	2.07619	1.82888
0.352013	1966	1.19549	0.79125	1979	1.53351	2.29565	2.67703
0.402807	1967	1.11295	0.797701	1980	1.59157	2.01311	2.71252
0.518923	1968	1.09694	0.741667	1981	1.49444	1.7999	2.53981
0.547537	1969	0.88549	0.695	1982	1.21	1.241	1.77167
0.59344	1970	0.937399	0.693582	1983	1.07667	1.30792	1.49436
0.694255	1971	1.08304	0.748406	1984	1.11965	1.52907	1.54743
0.731221	1972	1.13326	0.833168	1985	1.18505	1.65899	1.63092
0.783316	1973	1.2349	0.940142	1986	1.25603	1.83016	1.66008
0.873263	1974	1.34866	0.919922	1987	1.21842	1.97566	1.57749
0.893055	1975	1.35387	0.883872	1988	1.13535	1.88608	1.39866
0.993151	1976	1.43396	0.915923	1989	1.15625	1.94386	1.39083
1.03181	1977	1.4389	0.970653	1990	1.19361	1.8788	1.42745
1.24637	1978	1.65625	0.983969	1991	1.20243	2.12042	1.42512
1.22817	1979	1.61836	1.03161	1992	1.25399	2.05735	1.50323
1.36733	1980	1.84267	1.10732	1993	1.33394	2.42428	1.57879
1.4064	1981	1.90225	1.18861	1994	1.4319	2.55161	1.70296
1.47113	1982	1.9838	1.12328	1995	1.33443	2.63206	1.54712
1.49532	1983	1.95008	1.18333	1996	1.39555	2.51358	1.61613
1.60762	1984	2.10559	1.17087	1997	1.354	2.68531	1.54571
1.7328	1985	2.25254	1.31267	1998	1.4975	2.88388	1.69822
1.80619	1986	2.32558	1.35656	1999	1.5514	2.94218	1.75365
1.99808	1987	2.49189	1.44966	2000	1.65287	3.03996	1.86166
2.25588	1988	2.86715	1.55802	2001	1.77336	3.75113	1.99527
2.45756	1989	3.1154	1.66569	2002	1.88181	4.08578	2.10157
2.63143	1990	3.32727	1.74085	2003	1.96989	4.31734	2.22351
2.74672	1991	3.5367	1.76378	2004	2.01816	4.76726	2.30147
2.91407	1992	3.66751	1.78751	2005	2.0452	4.82901	2.34507
3.1014	1993	4.0399	1.9129	2006	2.2058	5.84131	2.55388
3.23652	1994	3.97068	2.00724	2007	2.33521	5.18631	2.78358
	1995		2.16587		2.49669		2.94159
	1996		2.24989		2.56105		2.97559
	1997		2.32751		2.57555		2.85186
	1998		2.3783		2.63238		2.91221
	1999		2.44727		2.69991		2.95995
	2000		2.6589		2.95153		3.28089
	2001		2.86802		3.30128		3.82127
	2002		3.0309		3.51541		4.18989
	2003		3.09591		3.58302		4.2206
	2004		3.2985		3.88128		4.60793
	2005		3.46269		4.33221		5.53241
	2006		3.66325		4.64385		6.01873
	2007		3.66129		4.44365		5.63432

## Sheet: psychology
conf_lower_female	year_male	avg_female	conf_lower_male	year_female	avg_male	conf_upper_female	conf_upper_male
0	1955	0	0.333333	1963	0.458333	0	0.833333
0.333333	1956	0.555556	0	1968	0.125	0.666667	0.5
0.333333	1957	0.833333	0	1969	0.0833333	1.22222	0.25
0.666667	1958	1.38889	0.666667	1970	0.916667	1.88889	1.25
0.583333	1959	1.33333	0.666667	1971	1.10185	2	1.73148
0.777778	1960	1.47222	0.714286	1972	1.30423	2.08333	2.05291
0.577778	1961	1.20556	0.117794	1973	0.734057	1.88333	1.57923
0.574691	1962	1.11296	0.193552	1974	1.09433	1.6858	2.65835
0.634215	1963	1.09312	0.317976	1975	1.09894	1.60247	2.49552
0.753134	1964	1.21865	0.484838	1976	1.21355	1.72139	2.48032
0.744316	1965	1.16838	0.603524	1977	1.08477	1.62924	1.75305
0.765347	1966	1.17989	0.632462	1978	1.24542	1.62368	2.45719
0.823701	1967	1.21245	0.547472	1979	1.1308	1.63658	2.32035
0.936483	1968	1.4284	0.569958	1980	1.0898	2.07831	2.05315
1.03017	1969	1.49482	0.616104	1981	0.9779	2.12427	1.37719
1.02478	1970	1.45347	0.690111	1982	1.02892	2.04386	1.42054
1.04834	1971	1.37352	0.790937	1983	1.06447	1.73047	1.36219
0.960352	1972	1.28474	0.854155	1984	1.12194	1.6389	1.42541
1.0837	1973	1.45395	0.985387	1985	1.24489	1.83851	1.58463
1.06411	1974	1.41599	0.988915	1986	1.21119	1.79555	1.51058
1.28691	1975	1.63609	1.03795	1987	1.2504	2.00911	1.52447
1.28464	1976	1.57146	0.993553	1988	1.19849	1.89687	1.41146
1.39033	1977	1.68863	1.03606	1989	1.25246	2.01637	1.4718
1.4083	1978	1.72879	1.04113	1990	1.25225	2.07143	1.46162
1.4889	1979	1.94442	1.15523	1991	1.36014	2.62181	1.55426
1.55767	1980	1.99428	1.23104	1992	1.42755	2.69044	1.62394
1.6156	1981	2.02869	1.32797	1993	1.52956	2.72721	1.73822
1.69203	1982	2.01021	1.36294	1994	1.56441	2.42216	1.78577
1.73595	1983	2.05777	1.43039	1995	1.6383	2.42535	1.86896
1.73366	1984	2.05625	1.41773	1996	1.61257	2.42901	1.82001
1.72265	1985	2.0143	1.46798	1997	1.65965	2.37068	1.86694
1.81282	1986	2.10986	1.44861	1998	1.64487	2.51159	1.84282
1.841	1987	2.11753	1.53796	1999	1.74725	2.46112	1.95907
1.99668	1988	2.2783	1.5831	2000	1.79636	2.60016	2.00042
2.08899	1989	2.44371	1.69307	2001	1.92308	2.89426	2.15798
2.26115	1990	2.65694	1.77252	2002	2.00188	3.17247	2.23979
2.35371	1991	2.7534	1.80555	2003	2.03546	3.25332	2.27807
2.38869	1992	2.70669	1.8518	2004	2.12052	3.03339	2.49072
2.42776	1993	2.72476	1.90726	2005	2.27635	3.01533	2.79317
2.45968	1994	2.76264	2.01514	2006	2.38714	3.14642	2.90735
2.5747	1995	2.89999	2.10305	2007	2.42101	3.30659	2.80224
	1996		2.15171		2.36973		2.60521
	1997		2.15787		2.37247		2.60582
	1998		2.11315		2.35489		2.60204
	1999		2.16927		2.40917		2.67019
	2000		2.25964		2.5347		2.83846
	2001		2.34567		2.6014		2.8972
	2002		2.44651		2.69945		2.98429
	2003		2.55953		2.80064		3.08918
	2004		2.72679		2.97913		3.25943
	2005		2.7836		3.03999		3.31621
	2006		2.83409		3.16378		3.62537
	2007		2.9419		3.28071		3.7646

## Sheet: chemeng
conf_lower_female	year_male	avg_female	conf_lower_male	year_female	avg_male	conf_upper_female	conf_upper_male
1.33333	1955	1.41667	0.6	1965	1.15556	1.58333	1.66667
1	1956	1.41667	0.711111	1966	1.21111	1.91667	1.66667
0.75	1957	1.5	0.620202	1967	1.17475	2.25	1.61818
1.08333	1958	1.75	0.670202	1969	1.17475	2.33333	1.76818
0.840909	1959	1.38636	0.792424	1971	1.3303	1.84848	2.20152
0.824242	1960	1.30303	0.683333	1972	1.23333	1.78182	2.13889
0.199242	1961	0.886364	0.656989	1973	1.07634	1.57348	1.66201
0.441667	1962	1.02778	0.756989	1974	1.03884	1.65093	1.35367
0.430556	1963	1.13889	0.951781	1975	1.16801	1.88426	1.38978
0.444444	1964	1.27778	0.977843	1976	1.1928	2.2037	1.41384
0.177778	1965	1.1	0.970352	1977	1.20895	2.11111	1.44989
0.418519	1966	1.28519	1.03705	1978	1.29532	2.24074	1.57085
0.762963	1967	1.4963	1.09931	1979	1.35697	2.26296	1.61736
1.05527	1968	1.97322	1.13457	1980	1.374	3.04501	1.62606
1.12564	1969	1.97692	1.11825	1981	1.33051	2.94872	1.5457
1.00769	1970	1.82564	1.12133	1982	1.305	2.81538	1.49484
1.07538	1971	1.68205	1.14603	1983	1.31428	2.33333	1.48112
1.19946	1972	1.68761	1.21373	1984	1.37557	2.27222	1.536
1.4313	1973	1.90556	1.29245	1985	1.46359	2.43194	1.63201
1.53027	1974	1.99786	1.39167	1986	1.5609	2.49092	1.72779
1.60842	1975	2.0612	1.44952	1987	1.62251	2.52092	1.79318
1.70625	1976	2.14911	1.53537	1988	1.73333	2.57365	1.95896
1.86563	1977	2.28555	1.54594	1989	1.74689	2.69939	1.97334
1.96605	1978	2.37698	1.50648	1990	1.69161	2.80827	1.90374
2.07082	1979	2.46948	1.45442	1991	1.61836	2.93259	1.84865
2.13778	1980	2.57912	1.49371	1992	1.64368	3.22434	1.86319
2.11702	1981	2.53728	1.58173	1993	1.74255	3.12591	1.97584
2.04789	1982	2.43932	1.60621	1994	1.73626	2.98739	1.86856
2.0111	1983	2.31314	1.60768	1995	1.73395	2.63737	1.86247
2.12331	1984	2.42576	1.62312	1996	1.7359	2.77541	1.8544
2.29491	1985	2.62348	1.67472	1997	1.79214	2.99096	1.91715
2.34601	1986	2.66951	1.73289	1998	1.84684	3.02492	1.96865
2.4135	1987	2.73292	1.76452	1999	1.87077	3.07237	1.98045
2.45394	1988	2.77119	1.85727	2000	1.95175	3.15858	2.04912
2.51791	1989	2.83203	1.97805	2001	2.08505	3.19905	2.19566
2.58312	1990	2.90984	2.09124	2002	2.19958	3.33139	2.31107
2.66827	1991	2.94478	2.25072	2003	2.37252	3.26826	2.50034
2.82449	1992	3.0962	2.28112	2004	2.39418	3.43405	2.51707
3.02288	1993	3.29445	2.32413	2005	2.43514	3.58893	2.55621
3.11402	1994	3.43603	2.30242	2006	2.40388	3.84835	2.51518
3.20409	1995	3.56366	2.38464	2007	2.48402	4.00699	2.58701
	1996		2.46416		2.56943		2.67616
	1997		2.52541		2.62519		2.72746
	1998		2.61938		2.72741		2.83597
	1999		2.72556		2.83399		2.94578
	2000		2.81927		2.93979		3.0559
	2001		2.89085		3.00649		3.12152
	2002		2.92578		3.03936		3.14963
	2003		2.98004		3.09033		3.20118
	2004		3.05003		3.17348		3.31998
	2005		3.1747		3.30105		3.45895
	2006		3.2777		3.40624		3.56719
	2007		3.40126		3.52841		3.66952

## Sheet: molbio
conf_lower_female	year_male	avg_female	conf_lower_male	year_female	avg_male	conf_upper_female	conf_upper_male
0	1955	0.166667	0.266667	1956	1.14444	0.333333	2.14444
0	1956	0.166667	0.166667	1957	0.488889	0.333333	1.12222
0	1957	0.166667	0.166667	1960	0.865079	0.333333	1.74603
0.333333	1958	0.5	0.380952	1961	1.25397	0.666667	2.06349
0.666667	1959	1	0.547619	1962	1.57937	1.33333	2.60317
0.666667	1960	1.16667	1.03651	1963	1.85873	1.66667	2.88677
0.666667	1961	1.83333	1.14655	1964	1.81819	3.5	2.7555
0.666667	1962	1.95238	1.22155	1965	1.83168	3.97619	2.6797
0.8	1963	2.18571	1.12259	1966	1.64216	4.30952	2.28739
0.8	1964	1.63016	1.12102	1967	1.67477	2.80952	2.42925
0.716667	1965	1.63611	1.08261	1968	1.59062	2.66667	2.26888
0.916667	1966	1.70833	1.10443	1969	1.6638	2.72222	2.55575
0.969298	1967	1.7288	1.23168	1970	1.90924	2.59942	2.95409
1.11513	1968	1.70797	1.3951	1971	2.04918	2.43275	3.0641
1.30868	1969	1.94542	1.48582	1972	2.01942	2.63526	2.79497
1.29114	1970	1.91911	1.56285	1973	1.93057	2.64403	2.40567
1.31955	1971	1.88312	1.65742	1974	1.98368	2.56827	2.37406
1.16363	1972	1.7057	1.88125	1975	2.18827	2.36935	2.52368
1.3747	1973	1.87993	1.98283	1976	2.23973	2.48851	2.51954
1.60687	1974	2.07072	2.05394	1977	2.30337	2.61299	2.58926
1.84972	1975	2.27017	2.02891	1978	2.26067	2.7449	2.50761
1.9062	1976	2.3284	2.08888	1979	2.33598	2.85381	2.60815
1.97876	1977	2.45728	2.14076	1980	2.36547	3.01537	2.59573
1.97001	1978	2.46832	2.15939	1981	2.38572	3.05258	2.62221
1.96985	1979	2.38678	2.17059	1982	2.3658	2.80891	2.55884
1.89572	1980	2.29325	2.15069	1983	2.34194	2.6731	2.53434
1.97513	1981	2.35203	2.14798	1984	2.32631	2.72219	2.5107
2.08556	1982	2.45607	2.23325	1985	2.40691	2.82602	2.58703
2.14252	1983	2.46556	2.26765	1986	2.43012	2.8262	2.5947
2.24212	1984	2.54932	2.37039	1987	2.52804	2.87678	2.69
2.2056	1985	2.50855	2.46671	1988	2.63573	2.84287	2.81367
2.20704	1986	2.51696	2.56355	1989	2.74064	2.84172	2.92497
2.24253	1987	2.58622	2.64422	1990	2.81975	2.93252	3.00129
2.29934	1988	2.65341	2.69351	1991	2.86417	2.99494	3.03094
2.53301	1989	3.19893	2.778	1992	2.94404	3.90126	3.11338
2.51387	1990	3.14512	2.91172	1993	3.08927	3.82631	3.2628
2.63417	1991	3.24202	2.9858	1994	3.18132	3.91723	3.39633
2.60132	1992	2.90316	3.11573	1995	3.3351	3.24005	3.59475
2.6734	1993	3.02826	3.21325	1996	3.46378	3.49627	3.77556
2.65995	1994	3.01974	3.37145	1997	3.65234	3.48361	4.00117
2.61031	1995	2.96286	3.43486	1998	3.74795	3.41326	4.14994
2.68913	1996	3.02552	3.52111	1999	3.82884	3.39512	4.20013
2.81027	1997	3.15222	3.57126	2000	3.90252	3.53481	4.31065
2.98399	1998	3.49106	3.76474	2001	4.1495	4.1302	4.60028
3.10928	1999	3.64094	3.90742	2002	4.39064	4.30735	5.04698
3.35663	2000	4.02025	4.06198	2003	4.57675	4.83872	5.27997
3.52072	2001	4.0447	4.33118	2004	4.88592	4.64771	5.61106
3.63607	2002	4.12608	4.40066	2005	4.91057	4.67204	5.50759
3.78178	2003	4.30569	4.54486	2006	5.09183	5.049	5.69783
3.8857	2004	4.43488	4.60546	2007	5.17727	5.18065	5.86324
	2005		4.89565		5.65589		6.59502
	2006		5.08351		5.80348		6.71459
	2007		5.17783		5.80847		6.5693

## Sheet: matscience
conf_lower_female	year_male	avg_female	conf_lower_male	year_female	avg_male	conf_upper_female	conf_upper_male
1.66667	1955	1.83333	1	1959	1.11111	2	1.33333
1	1959	1.33333	0.388889	1960	0.722222	1.66667	1.16667
1.11111	1960	1.5	0.444444	1961	1	1.83333	1.66667
0.777778	1961	1.33333	0.277778	1963	0.888889	1.875	1.45833
0.803419	1962	1.32051	0.247863	1973	0.790598	1.79808	1.29167
1.35897	1963	1.76496	0.258974	1974	0.779487	2.40919	1.25833
1.02564	1964	1.46496	0.310256	1975	0.830769	2.03419	1.3641
1.12821	1965	1.72137	0.457029	1976	0.984615	2.59829	1.58249
0.767094	1966	1.47137	0.659593	1977	1.11538	2.29274	1.63506
1.15376	1967	1.83137	0.673126	1978	1.08262	2.69274	1.55244
1.23068	1968	2.01085	0.745995	1979	1.07633	3.05171	1.39694
1.38749	1969	2.21426	0.661288	1980	0.952705	3.29992	1.2408
1.4413	1970	2.2614	0.773557	1981	1.0644	3.3642	1.35307
1.20493	1971	1.85916	0.987533	1982	1.27513	2.63263	1.57166
1.06609	1972	1.60837	1.26626	1983	1.53282	2.25534	1.80305
1.02442	1973	1.50123	1.42202	1984	1.63901	2.07677	1.87102
1.20113	1974	1.65312	1.47127	1985	1.68782	2.17431	1.95391
1.55596	1975	2.02653	1.55398	1986	1.76064	2.53	2.02688
1.90098	1976	2.45245	1.63342	1987	1.82782	3.02206	2.06234
2.04853	1977	2.52166	1.77155	1988	1.99803	3.0008	2.28024
2.13972	1978	2.57938	1.8692	1989	2.09839	3.03037	2.39346
2.24256	1979	2.62012	1.97466	1990	2.20765	3.00926	2.50606
2.49621	1980	2.88152	1.98963	1991	2.1756	3.3034	2.37835
2.60419	1981	2.95359	2.01269	1992	2.18898	3.32626	2.369
2.63875	1982	2.97798	2.00901	1993	2.17647	3.33588	2.34292
2.84422	1983	3.25303	1.99466	1994	2.14642	3.69703	2.29717
3.02284	1984	3.4484	2.04408	1995	2.19234	3.93057	2.34269
3.20053	1985	3.63326	2.16059	1996	2.32137	4.12388	2.49893
3.1999	1986	3.55539	2.33482	1997	2.49711	3.92211	2.68099
3.22807	1987	3.57187	2.51375	1998	2.68196	3.90343	2.87058
3.3117	1988	3.65944	2.60497	1999	2.7602	4.00071	2.92317
3.41644	1989	3.7824	2.74032	2000	2.89072	4.1738	3.04406
3.46275	1990	3.836	2.81897	2001	3.01405	4.23986	3.28666
3.53046	1991	4.14857	2.94023	2002	3.34454	5.14652	4.03294
3.54782	1992	4.12376	2.98651	2003	3.46498	5.08184	4.26859
3.63341	1993	4.41414	3.0553	2004	3.54206	5.73378	4.33453
3.70547	1994	4.23201	3.11474	2005	3.39066	4.97581	3.77672
3.86496	1995	4.49426	3.23306	2006	3.44337	5.38542	3.73367
3.99043	1996	4.39535	3.32684	2007	3.48353	4.93335	3.69174
	1997		3.41271		3.56929		3.791
	1998		3.47757		3.6437		3.88666
	1999		3.53921		3.70314		3.91246
	2000		3.68799		3.85659		4.05734
	2001		3.8279		4.01972		4.2736
	2002		3.96345		4.14992		4.4188
	2003		4.02182		4.22123		4.51889
	2004		4.11361		4.2848		4.51108
	2005		4.22506		4.46096		4.78914
	2006		4.36837		4.79675		5.47844
	2007		4.46179		4.95943		5.77655

## Sheet: chemistry
conf_lower_female	year_male	avg_female	conf_lower_male	year_female	avg_male	conf_upper_female	conf_upper_male
1.83333	1955	2.33333	0.75	1965	1.41667	2.66667	2.25
1.83333	1956	2.43333	0.683333	1966	1.71667	3	3.05
1.33333	1957	2.04444	0.933333	1967	1.88333	3	3.24444
0.916667	1958	2.12778	0.97037	1968	1.78148	3.625	2.87407
1.25	1959	2.46111	0.87037	1969	1.34259	3.79167	1.99074
0.916667	1960	2.12778	0.697037	1970	1.24259	3.45833	2.05296
1.0098	1961	1.86797	0.607917	1971	1.84444	2.81373	4.51708
0.809804	1962	1.56321	0.709366	1972	1.87464	2.41849	4.46998
1.15647	1963	1.66543	0.89381	1973	1.95797	2.21849	4.27443
1.25778	1964	1.75694	0.904227	1974	1.27279	2.34267	1.69457
1.29111	1965	1.77204	0.973509	1975	1.33677	2.38733	1.73963
1.53151	1966	1.99155	0.950203	1976	1.25994	2.56743	1.60332
1.66922	1967	2.10938	1.07212	1977	1.37413	2.61779	1.70671
1.73272	1968	2.19586	1.11973	1978	1.37363	2.75804	1.64738
1.77017	1969	2.15383	1.19703	1979	1.43588	2.60553	1.68612
1.82765	1970	2.22006	1.26422	1980	1.50686	2.67282	1.77824
1.91135	1971	2.28428	1.46298	1981	1.72051	2.71648	2.0195
1.834	1972	2.21842	1.60894	1982	1.83315	2.69182	2.08867
1.84713	1973	2.25821	1.66886	1983	1.82293	2.86246	1.98481
1.89321	1974	2.32377	1.66386	1984	1.77859	2.96175	1.89829
2.13904	1975	2.59243	1.72088	1985	1.83534	3.2197	1.95625
2.26692	1976	2.68586	1.81592	1986	1.93261	3.22511	2.05805
2.3201	1977	2.6906	1.86964	1987	1.97622	3.10587	2.08296
2.29269	1978	2.68101	1.91667	1988	2.0183	3.11952	2.1207
2.29505	1979	2.65959	1.99983	1989	2.13778	3.04367	2.29096
2.45337	1980	2.81575	2.05072	1990	2.18592	3.20945	2.33535
2.54789	1981	2.85522	2.12555	1991	2.27378	3.19596	2.43965
2.59265	1982	2.95889	2.12422	1992	2.23104	3.41317	2.33989
2.61409	1983	3.01848	2.16908	1993	2.28	3.52356	2.39127
2.70093	1984	3.09979	2.1868	1994	2.28216	3.60229	2.37615
2.83278	1985	3.17535	2.24732	1995	2.34515	3.55966	2.44361
2.87392	1986	3.17871	2.3456	1996	2.45542	3.53511	2.56909
2.90418	1987	3.21136	2.41292	1997	2.52945	3.5626	2.64872
2.93176	1988	3.23121	2.44436	1998	2.56271	3.56849	2.67913
2.90878	1989	3.17398	2.48518	1999	2.60165	3.43908	2.72973
3.03256	1990	3.30415	2.53108	2000	2.63941	3.58764	2.76051
3.05805	1991	3.36874	2.59786	2001	2.70496	3.73964	2.82373
3.12882	1992	3.43518	2.66643	2002	2.76263	3.81807	2.85764
3.10991	1993	3.4207	2.77107	2003	2.8799	3.8339	2.98667
3.21588	1994	3.55943	2.84851	2004	2.96299	4.12484	3.08254
3.31382	1995	3.66516	2.91496	2005	3.03198	4.22311	3.1582
3.42455	1996	3.80723	2.94515	2006	3.05786	4.4087	3.19357
3.51762	1997	3.82281	3.02549	2007	3.15957	4.18864	3.34882
	1998		3.02061		3.16563		3.38092
	1999		3.06407		3.20584		3.40493
	2000		3.11326		3.2293		3.37156
	2001		3.22513		3.33092		3.44537
	2002		3.37627		3.51947		3.69328
	2003		3.45764		3.60604		3.78301
	2004		3.60059		3.77775		4.0063
	2005		3.68206		3.86609		4.10652
	2006		3.84867		4.09443		4.41545
	2007		3.94994		4.23687		4.61755
