# Supplementary material for: Differences in Collaboration Patterns across Discipline, Career Stage, and Gender
Source: PLoS Biol. 2016 Nov 4;14(11):e1002573. doi: 10.1371/journal.pbio.1002573 (PMC5096717; doi:10.1371/journal.pbio.1002573)
Supplement: S11 Data — (XLSX) [file pbio.1002573.s028.xlsx]

## Sheet: ecology
team_size	pval	error	log_ratio
0.1	0.924021	0.165451	0.0768934
0.3	0.999994	0.050791	0.0698779
0.5	1	0.0370841	0.0696919
0.7	0.795318	0.0433697	0.0120799
0.9	0.0788555	0.0420307	-0.0198689
1.1	0.00320169	0.0548663	-0.0516971
1.3	5.25504e-07	0.073272	-0.132399
1.5	8.35896e-05	0.0925827	-0.127923
1.7	0.000170522	0.102036	-0.134657
1.9	0.13377	0.146865	-0.0540011
2.1	0.0418903	0.157517	-0.0948212
2.3	0.00243734	0.202357	-0.220332
2.5	0.646124	0.249851	0.0371566
2.7	0.069475	0.272397	-0.140022

## Sheet: psychology
team_size	pval	error	log_ratio
0.3	0.0461144	0.0372726	-0.0210884
0.5	1	0.0301467	0.0627444
0.7	0.99999	0.0272651	0.0375677
0.9	0.0143501	0.031568	-0.023344
1.1	0.189005	0.0369871	-0.0107395
1.3	0.000547081	0.0445476	-0.0504243
1.5	0.163313	0.0556856	-0.0180109
1.7	0.561028	0.0712949	0.0044052
1.9	0.00601677	0.0891174	-0.0786964
2.1	1.82083e-07	0.0994415	-0.198383
2.3	0.00121563	0.117086	-0.130274
2.5	0.12698	0.157281	-0.0591182
2.7	0.0338893	0.162871	-0.104246

## Sheet: matscience
team_size	pval	error	log_ratio
0.1	0.0274309	0.133582	-0.0896999
0.3	0.999672	0.0430068	0.0471374
0.5	1	0.0291994	0.0464361
0.7	0.0320168	0.0259606	-0.0161545
0.9	0.930976	0.0296159	0.0145761
1.1	0.133839	0.0351833	-0.0129785
1.3	0.288982	0.0420602	-0.0076277
1.5	0.0106691	0.0531628	-0.0418827
1.7	0.191828	0.0682519	-0.0195978
1.9	0.000762711	0.081257	-0.0916595
2.1	0.000406337	0.107393	-0.131747
2.3	0.00045123	0.130764	-0.162395
2.5	0.223754	0.163647	-0.0397164
2.7	0.0968461	0.208264	-0.0917852

## Sheet: molbio
team_size	pval	error	log_ratio
0.1	0.996661	0.0818444	0.0703837
0.3	1	0.0339373	0.0974769
0.5	1	0.0249881	0.0649906
0.7	0.999973	0.0259163	0.0338796
0.9	0.139937	0.0292899	-0.010517
1.1	4.10375e-05	0.0331445	-0.0451023
1.3	2.41455e-12	0.0412227	-0.103501
1.5	1.2389e-10	0.0476297	-0.109971
1.7	1.74286e-08	0.0644387	-0.131661
1.9	3.71454e-16	0.076282	-0.250796
2.1	4.16339e-09	0.0905399	-0.204437
2.3	0.0107705	0.123679	-0.10092
2.5	0.000134353	0.156452	-0.224146
2.7	0.022374	0.167024	-0.11936

## Sheet: chemeng
team_size	pval	error	log_ratio
0.3	0.000425444	0.0739945	-0.087641
0.5	1	0.0336869	0.0699275
0.7	0.00196656	0.0298304	-0.0292932
0.9	0.757398	0.0342602	0.00807607
1.1	0.0424573	0.038176	-0.0221466
1.3	0.415572	0.0491001	-0.00320835
1.5	0.281911	0.0639638	-0.0119586
1.7	0.867921	0.0797042	0.0296133
1.9	0.206183	0.10913	-0.0292163
2.1	0.0292345	0.124746	-0.0821837
2.3	0.294744	0.159032	-0.0264877
2.5	0.146213	0.178009	-0.0620445
2.7	0.456663	0.247506	-0.00268482

## Sheet: chemistry
team_size	pval	error	log_ratio
0.1	0.559094	0.194108	0.0133312
0.3	0.782012	0.0441178	0.0115636
0.5	0.93301	0.0217199	0.0108136
0.7	0.000311611	0.0218337	-0.0253939
0.9	0.983718	0.0225512	0.015913
1.1	0.459729	0.0297231	-0.000891047
1.3	0.912464	0.0338019	0.0152195
1.5	0.901628	0.0416303	0.0178427
1.7	0.285803	0.0536903	-0.00988453
1.9	0.000310398	0.0657369	-0.0794318
2.1	0.274305	0.0854085	-0.0165167
2.3	0.085264	0.115569	-0.0536057
2.5	0.0379642	0.127872	-0.078643
2.7	0.409569	0.158065	-0.00951129
